# Supplementary material for: Molecular mechanisms of collateral sensitivity to the antibiotic nitrofurantoin
Source: PLoS Biol. 2020 Jan 27;18(1):e3000612. doi: 10.1371/journal.pbio.3000612 (PMC7004380; doi:10.1371/journal.pbio.3000612)
Supplement: S1 Data — (XLSX) [file pbio.3000612.s005.xlsx]

## Sheet: Fig 1
species	dil_factor	antibiotic	da_number	strain	mean_mic	mic_wt	fold_mic	fold_mic_decrease
Eco	20	MEC	19163	Eco_spoT_S305P	28	0.15	186.667	0.00535714
Eco	20	NIT	19163	Eco_P(lon)::IS186	0.255	4	0.06375	15.6863
Eco	20	NIT	28438	Eco_spoT_S305P	1.25	4	0.3125	3.2
Sty	20	NIT	10886	Sty_hemL_T297P	2.75	12	0.229167	4.36364
Sty	20	PRO	10886	Sty_hemL_T297P	4000	125	32	0.03125
Eco	20	TGC	19163	Eco_P(lon)::IS186	0.19	0.069	2.75362	0.363158
Eco	1000	MEC	28438	Eco_spoT_S305P	32	0.136	235.294	0.00425
Eco	1000	MEC	19163	Eco_spoT_S305P	20	0.136	147.059	0.0068
Eco	1000	NIT	19163	Eco_P(lon)::IS186	0.094	3.25	0.0289231	34.5745
Eco	1000	NIT	28438	Eco_spoT_S305P	0.38	3.25	0.116923	8.55263
Sty	1000	NIT	10886	Sty_hemL_T297P	1.5	12	0.125	8
Sty	1000	PRO	10886	Sty_hemL_T297P	187.5	78.75	2.38095	0.42
Eco	1000	TGC	19163	Eco_P(lon)::IS186	0.21	0.063	3.33333	0.3

## Sheet: Fig 2AB
species	strain	time_min	biol_rep	cpma_od_rel_0
Sty	wt	0	1	0.971276
Sty	wt	0	2	0.97955
Sty	wt	0	3	1.04917
Sty	wt	5	1	1.25233
Sty	wt	5	2	1.39312
Sty	wt	5	3	1.37551
Sty	wt	10	1	1.60661
Sty	wt	10	2	1.49237
Sty	wt	10	3	1.67964
Sty	wt	20	1	1.92523
Sty	wt	20	2	1.81683
Sty	wt	20	3	1.46396
Sty	wt	60	1	NaN
Sty	wt	60	2	2.82894
Sty	wt	60	3	2.59744
Sty	hemL	0	1	1.14733
Sty	hemL	0	2	0.880435
Sty	hemL	0	3	0.972235
Sty	hemL	5	1	2.05506
Sty	hemL	5	2	1.87713
Sty	hemL	5	3	1.79241
Sty	hemL	10	1	2.31522
Sty	hemL	10	2	2.35082
Sty	hemL	10	3	2.17414
Sty	hemL	20	1	2.6725
Sty	hemL	20	2	2.82278
Sty	hemL	20	3	2.60202
Sty	hemL	60	1	3.08311
Sty	hemL	60	2	3.10217
Sty	hemL	60	3	2.94405
Eco	wt	0	1	1.0386
Eco	wt	0	2	0.961404
Eco	wt	0	3	NaN
Eco	wt	5	1	1.00857
Eco	wt	5	2	1.19936
Eco	wt	5	3	1.17829
Eco	wt	10	1	1.44594
Eco	wt	10	2	1.42143
Eco	wt	10	3	1.27592
Eco	wt	20	1	1.66667
Eco	wt	20	2	1.53576
Eco	wt	20	3	1.40912
Eco	wt	60	1	2.65646
Eco	wt	60	2	2.67432
Eco	wt	60	3	2.66667
Eco	spoT	0	1	1.19756
Eco	spoT	0	2	NaN
Eco	spoT	0	3	0.802439
Eco	spoT	5	1	1.26474
Eco	spoT	5	2	1.44369
Eco	spoT	5	3	1.11315
Eco	spoT	10	1	1.67667
Eco	spoT	10	2	1.77162
Eco	spoT	10	3	1.12936
Eco	spoT	20	1	2.17346
Eco	spoT	20	2	1.80879
Eco	spoT	20	3	1.3974
Eco	spoT	60	1	3.87003
Eco	spoT	60	2	3.64385
Eco	spoT	60	3	3.47994
Eco	lon	0	1	1.0375
Eco	lon	0	2	0.975405
Eco	lon	0	3	0.987097
Eco	lon	5	1	0.881873
Eco	lon	5	2	0.93532
Eco	lon	5	3	0.916948
Eco	lon	10	1	1.14243
Eco	lon	10	2	1.07629
Eco	lon	10	3	1.08868
Eco	lon	20	1	1.17322
Eco	lon	20	2	0.913706
Eco	lon	20	3	1.0418
Eco	lon	60	1	1.4582
Eco	lon	60	2	1.2795
Eco	lon	60	3	1.26543

## Sheet: Fig 2CD
species	strain	biol_rep	gene	expression_level	relative_expression	relative_potein_abundance
Eco	wt	1	nfsA	2.43557	1.04845	1
Eco	wt	2	nfsA	2.4619	1.05979	1.01
Eco	wt	3	nfsA	2.07159	0.891765	NaN
Eco	lon	1	nfsA	34.609	14.8982	3.37
Eco	lon	2	nfsA	10.2721	4.42186	2.31
Eco	lon	3	nfsA	14.2897	6.15133	NaN
Eco	spoT	1	nfsA	2.52971	1.08897	0.91
Eco	spoT	2	nfsA	2.33569	1.00545	0.85
Eco	spoT	3	nfsA	1.95189	0.840236	NaN
Eco	wt	1	nfsB	3.1642	0.964301	1
Eco	wt	2	nfsB	3.79191	1.1556	1.05
Eco	wt	3	nfsB	2.8879	0.8801	NaN
Eco	lon	1	nfsB	29.0369	8.84912	2.77
Eco	lon	2	nfsB	8.49864	2.58999	1.61
Eco	lon	3	nfsB	12.2838	3.74353	NaN
Eco	spoT	1	nfsB	5.61833	1.71221	1.58
Eco	spoT	2	nfsB	6.17937	1.88319	1.61
Eco	spoT	3	nfsB	6.09895	1.85868	NaN
Sty	wt	1	nfsA	1.72479	1.17983	1
Sty	wt	2	nfsA	1.25863	0.860961	1
Sty	wt	3	nfsA	1.40225	0.959204	NaN
Sty	hemL	1	nfsA	2.75995	1.88793	1.26
Sty	hemL	2	nfsA	3.30857	2.26322	1.26
Sty	hemL	3	nfsA	2.74041	1.87457	NaN
Sty	wt	1	nfsB	4.06347	1.04483	1
Sty	wt	2	nfsB	3.94823	1.0152	0.92
Sty	wt	3	nfsB	3.65568	0.939974	NaN
Sty	hemL	1	nfsB	10.2587	2.63778	1.45
Sty	hemL	2	nfsB	9.57064	2.46087	1.5
Sty	hemL	3	nfsB	8.25921	2.12367	NaN

## Sheet: Statistics Fig 2
Figure	Experiment	Comparison	Variable	Statistical test	Sample size, n	Statistic, t	P value
Fig 2A	[3H]-NIT uptake	Eco_wt vs. Eco_lon (5 min)	cpma_od_rel_0	Unpaired t-test (two-sided)	3	3.4836	0.06115	n.s.
Fig 2A	[3H]-NIT uptake	Eco_wt vs. Eco_lon (10 min)	cpma_od_rel_0	Unpaired t-test (two-sided)	3	4.9044	0.02302	*
Fig 2A	[3H]-NIT uptake	Eco_wt vs. Eco_lon (20 min)	cpma_od_rel_0	Unpaired t-test (two-sided)	3	4.6829	0.009429	**
Fig 2A	[3H]-NIT uptake	Eco_wt vs. Eco_lon (60 min)	cpma_od_rel_0	Unpaired t-test (two-sided)	3	21.386	0.002038	**
Fig 2A	[3H]-NIT uptake	Eco_wt vs. Eco_spoT (5 min)	cpma_od_rel_0	Unpaired t-test (two-sided)	3	-1.284	0.2801	n.s.
Fig 2A	[3H]-NIT uptake	Eco_wt vs. Eco_spoT (10 min)	cpma_od_rel_0	Unpaired t-test (two-sided)	3	-0.69925	0.5489	n.s.
Fig 2A	[3H]-NIT uptake	Eco_wt vs. Eco_spoT (20 min)	cpma_od_rel_0	Unpaired t-test (two-sided)	3	-1.0841	0.3739	n.s.
Fig 2A	[3H]-NIT uptake	Eco_wt vs. Eco_spoT (60 min)	cpma_od_rel_0	Unpaired t-test (two-sided)	3	-8.8228	0.01244	*
Fig 2B	[3H]-NIT uptake	Sty_wt vs. Sty_hemL (5 min)	cpma_od_rel_0	Unpaired t-test (two-sided)	3	-6.3686	0.006542	**
Fig 2B	[3H]-NIT uptake	Sty_wt vs. Sty_hemL (10 min)	cpma_od_rel_0	Unpaired t-test (two-sided)	3	-8.9615	0.0008582	***
Fig 2B	[3H]-NIT uptake	Sty_wt vs. Sty_hemL (20 min)	cpma_od_rel_0	Unpaired t-test (two-sided)	3	-6.2697	0.009673	**
Fig 2B	[3H]-NIT uptake	Sty_wt vs. Sty_hemL (60 min)	cpma_od_rel_0	Unpaired t-test (two-sided)	3	-2.618	0.1731	n.s.
Fig 2C	qPCR, nfsA	Eco_wt vs. Eco_lon	relative_expression	Unpaired t-test (two-sided)	3	-2.3097	0.1471	n.s.
Fig 2C	qPCR, nfsA	Eco_wt vs. Eco_spoT	relative_expression	Unpaired t-test (two-sided)	3	0.23934	0.8235	n.s.
Fig 2C	qPCR, nfsB	Eco_wt vs. Eco_lon	relative_expression	Unpaired t-test (two-sided)	3	-2.1097	0.1689	n.s.
Fig 2C	qPCR, nfsB	Eco_wt vs. Eco_spoT	relative_expression	Unpaired t-test (two-sided)	3	-8.3959	0.002056	**
Fig 2C	qPCR, nfsA	Sty_wt vs. Sty_hemL	relative_expression	Unpaired t-test (two-sided)	3	-6.3641	0.004109	**
Fig 2C	qPCR, nfsB	Sty_wt vs. Sty_hemL	relative_expression	Unpaired t-test (two-sided)	3	-9.1397	0.009018	**
Fig 2D	Proteomics, nfsA	Eco_wt vs. Eco_lon	relative_potein_abundance	Unpaired t-test (two-sided)	2	-3.4621	0.179	n.s.
Fig 2D	Proteomics, nfsA	Eco_wt vs. Eco_spoT	relative_potein_abundance	Unpaired t-test (two-sided)	2	4.11	0.1418	n.s.
Fig 2D	Proteomics, nfsB	Eco_wt vs. Eco_lon	relative_potein_abundance	Unpaired t-test (two-sided)	2	-2.0068	0.2936	n.s.
Fig 2D	Proteomics, nfsB	Eco_wt vs. Eco_spoT	relative_potein_abundance	Unpaired t-test (two-sided)	2	-19.551	0.006191	**
Fig 2D	Proteomics, nfsA	Sty_wt vs. Sty_hemL	relative_potein_abundance	Unpaired t-test (two-sided)	2	-36.77	<0.001	***
Fig 2D	Proteomics, nfsB	Sty_wt vs. Sty_hemL	relative_potein_abundance	Unpaired t-test (two-sided)	2	-10.918	0.01482	*

## Sheet: Fig 3A
background	vector	insert	dil_factor	induction	replicate	mic_mp
Eco	pBAD18	empty	20	-	1	4
Eco	pBAD18	empty	20	+	1	4
Eco	pBAD18	empty	20	-	2	4
Eco	pBAD18	empty	20	+	2	4
Eco	pBAD18	empty	20	-	3	3.5
Eco	pBAD18	empty	20	+	3	3.5
Eco	pBAD18	empty	20	-	4	5
Eco	pBAD18	empty	20	+	4	3.5
Eco	pBAD18	nfsA	20	-	1	4
Eco	pBAD18	nfsA	20	+	1	3
Eco	pBAD18	nfsA	20	-	2	4
Eco	pBAD18	nfsA	20	+	2	4
Eco	pBAD18	nfsA	20	-	3	3
Eco	pBAD18	nfsA	20	+	3	2.5
Eco	pBAD18	nfsA	20	-	4	4
Eco	pBAD18	nfsA	20	+	4	3
Eco	pBAD18	nfsA_nfsB	20	-	1	3
Eco	pBAD18	nfsA_nfsB	20	+	1	2.5
Eco	pBAD18	nfsA_nfsB	20	-	2	4
Eco	pBAD18	nfsA_nfsB	20	+	2	2.5
Eco	pBAD18	nfsA_nfsB	20	-	3	3.5
Eco	pBAD18	nfsA_nfsB	20	+	3	2.5
Eco	pBAD18	nfsA_nfsB	20	-	4	3.5
Eco	pBAD18	nfsA_nfsB	20	-	4	4
Eco	pBAD18	nfsA_nfsB	20	+	5	2.5
Eco	pBAD18	nfsA_nfsB	20	+	5	3
Eco	pBAD18	nfsB	20	-	1	4
Eco	pBAD18	nfsB	20	+	1	3.5
Eco	pBAD18	nfsB	20	-	2	4
Eco	pBAD18	nfsB	20	+	2	2.5
Eco	pBAD18	nfsB	20	-	3	5
Eco	pBAD18	nfsB	20	+	3	3.5
Eco	pBAD18	nfsB	20	-	4	3
Eco	pBAD18	nfsB	20	+	4	2
Eco_DELnfsA	pBAD18	empty	20	-	1	12
Eco_DELnfsA	pBAD18	empty	20	+	1	7
Eco_DELnfsA	pBAD18	empty	20	-	2	8
Eco_DELnfsA	pBAD18	empty	20	+	2	8
Eco_DELnfsA	pBAD18	empty	20	-	3	6
Eco_DELnfsA	pBAD18	empty	20	+	3	6
Eco_DELnfsA	pBAD18	nfsA	20	-	1	6
Eco_DELnfsA	pBAD18	nfsA	20	+	1	5
Eco_DELnfsA	pBAD18	nfsA	20	-	2	8
Eco_DELnfsA	pBAD18	nfsA	20	+	2	4
Eco_DELnfsA	pBAD18	nfsA	20	-	3	6
Eco_DELnfsA	pBAD18	nfsA	20	+	3	3.5
Eco_DELnfsA	pBAD18	nfsA_nfsB	20	-	1	5
Eco_DELnfsA	pBAD18	nfsA_nfsB	20	+	1	3
Eco_DELnfsA	pBAD18	nfsA_nfsB	20	-	2	4
Eco_DELnfsA	pBAD18	nfsA_nfsB	20	+	2	2.5
Eco_DELnfsA	pBAD18	nfsA_nfsB	20	-	3	6
Eco_DELnfsA	pBAD18	nfsA_nfsB	20	+	3	3.5
Eco_DELnfsA	pBAD18	nfsB	20	-	1	8
Eco_DELnfsA	pBAD18	nfsB	20	+	1	4
Eco_DELnfsA	pBAD18	nfsB	20	-	2	8
Eco_DELnfsA	pBAD18	nfsB	20	+	2	5
Eco_DELnfsA	pBAD18	nfsB	20	-	3	6
Eco_DELnfsA	pBAD18	nfsB	20	+	3	3.5
Eco_DELnfsB	pBAD18	empty	20	-	1	6
Eco_DELnfsB	pBAD18	empty	20	+	1	5
Eco_DELnfsB	pBAD18	empty	20	-	2	5
Eco_DELnfsB	pBAD18	empty	20	+	2	5
Eco_DELnfsB	pBAD18	empty	20	-	3	3.5
Eco_DELnfsB	pBAD18	empty	20	+	3	3
Eco_DELnfsB	pBAD18	nfsA	20	-	1	5
Eco_DELnfsB	pBAD18	nfsA	20	+	1	4
Eco_DELnfsB	pBAD18	nfsA	20	-	2	6
Eco_DELnfsB	pBAD18	nfsA	20	+	2	4
Eco_DELnfsB	pBAD18	nfsA	20	-	3	3.5
Eco_DELnfsB	pBAD18	nfsA	20	+	3	3.5
Eco_DELnfsB	pBAD18	nfsA_nfsB	20	-	1	3
Eco_DELnfsB	pBAD18	nfsA_nfsB	20	+	1	3
Eco_DELnfsB	pBAD18	nfsA_nfsB	20	-	2	3
Eco_DELnfsB	pBAD18	nfsA_nfsB	20	+	2	3
Eco_DELnfsB	pBAD18	nfsA_nfsB	20	-	3	2.5
Eco_DELnfsB	pBAD18	nfsA_nfsB	20	+	3	3
Eco_DELnfsB	pBAD18	nfsB	20	-	1	4
Eco_DELnfsB	pBAD18	nfsB	20	+	1	3.5
Eco_DELnfsB	pBAD18	nfsB	20	-	2	5
Eco_DELnfsB	pBAD18	nfsB	20	+	2	4
Eco_DELnfsB	pBAD18	nfsB	20	-	3	4
Eco_DELnfsB	pBAD18	nfsB	20	+	3	3
Sty	pBAD18	empty	20	-	1	12
Sty	pBAD18	empty	20	+	1	12
Sty	pBAD18	empty	20	-	2	12
Sty	pBAD18	empty	20	+	2	12
Sty	pBAD18	empty	20	-	3	10
Sty	pBAD18	empty	20	+	3	10
Sty	pBAD18	empty	20	-	4	12
Sty	pBAD18	empty	20	+	4	10
Sty	pBAD18	mdaA	20	-	1	6
Sty	pBAD18	mdaA	20	+	1	6
Sty	pBAD18	mdaA	20	-	2	6
Sty	pBAD18	mdaA	20	+	2	5
Sty	pBAD18	mdaA	20	-	3	8
Sty	pBAD18	mdaA	20	+	3	5
Sty	pBAD18	mdaA	20	-	4	8
Sty	pBAD18	mdaA	20	+	4	5
Sty	pBAD18	mdaA_nfnB	20	-	1	3
Sty	pBAD18	mdaA_nfnB	20	-	1	3
Sty	pBAD18	mdaA_nfnB	20	+	1	2
Sty	pBAD18	mdaA_nfnB	20	-	2	3
Sty	pBAD18	mdaA_nfnB	20	+	2	3
Sty	pBAD18	mdaA_nfnB	20	+	3	2.5
Sty	pBAD18	mdaA_nfnB	20	-	4	4
Sty	pBAD18	mdaA_nfnB	20	+	4	3
Sty	pBAD18	nfnB	20	-	1	8
Sty	pBAD18	nfnB	20	+	1	6
Sty	pBAD18	nfnB	20	-	2	8
Sty	pBAD18	nfnB	20	+	2	7
Sty	pBAD18	nfnB	20	-	3	10
Sty	pBAD18	nfnB	20	+	3	6
Sty	pBAD18	nfnB	20	-	4	10
Sty	pBAD18	nfnB	20	+	4	8

## Sheet: Fig 3B
treatment	induction	nit	background	strain	biol_rep	k_per_h	g_min	ev_k_per_h	ev_g_min	rel_k_per_h	treat
1	+	4 mg/l	Eco wt	ev	1	0.892	46.609	0.91	45.891	0.98022	ev+
1	+	4 mg/l	Eco wt	ev	2	0.821	50.678	0.91	45.891	0.902198	ev+
1	+	4 mg/l	Eco wt	ev	3	0.925	45.089	0.91	45.891	1.01648	ev+
1	+	4 mg/l	Eco wt	ev	4	0.95	43.816	0.91	45.891	1.04396	ev+
1	+	4 mg/l	Eco wt	ev	5	0.962	43.263	0.91	45.891	1.05714	ev+
1	+	4 mg/l	Eco wt	pBAD::nfsA	1	0.534	77.902	0.91	45.891	0.586813	pBAD::nfsA+
1	+	4 mg/l	Eco wt	pBAD::nfsA	2	0.471	88.386	0.91	45.891	0.517582	pBAD::nfsA+
1	+	4 mg/l	Eco wt	pBAD::nfsA	3	0.657	63.298	0.91	45.891	0.721978	pBAD::nfsA+
1	+	4 mg/l	Eco wt	pBAD::nfsA	4	0.603	69.139	0.91	45.891	0.662637	pBAD::nfsA+
1	+	4 mg/l	Eco wt	pBAD::nfsA	5	0.571	72.86	0.91	45.891	0.627473	pBAD::nfsA+
1	+	4 mg/l	Eco wt	pBAD::nfsB	1	0.686	60.651	0.91	45.891	0.753846	pBAD::nfsB+
1	+	4 mg/l	Eco wt	pBAD::nfsB	2	0.634	65.594	0.91	45.891	0.696703	pBAD::nfsB+
1	+	4 mg/l	Eco wt	pBAD::nfsB	3	0.759	54.802	0.91	45.891	0.834066	pBAD::nfsB+
1	+	4 mg/l	Eco wt	pBAD::nfsB	4	0.654	64.306	0.91	45.891	0.718681	pBAD::nfsB+
1	+	4 mg/l	Eco wt	pBAD::nfsB	5	0.643	64.745	0.91	45.891	0.706593	pBAD::nfsB+
2	-	4 mg/l	Eco wt	ev	1	0.965	43.117	0.892	47.065	1.08184	ev-
2	-	4 mg/l	Eco wt	ev	2	0.782	53.312	0.892	47.065	0.876682	ev-
2	-	4 mg/l	Eco wt	ev	3	1	41.614	0.892	47.065	1.12108	ev-
2	-	4 mg/l	Eco wt	ev	4	0.889	46.8	0.892	47.065	0.996637	ev-
2	-	4 mg/l	Eco wt	ev	5	0.824	50.481	0.892	47.065	0.923767	ev-
2	-	4 mg/l	Eco wt	pBAD::nfsA	1	0.817	51.133	0.892	47.065	0.915919	pBAD::nfsA-
2	-	4 mg/l	Eco wt	pBAD::nfsA	3	0.824	50.469	0.892	47.065	0.923767	pBAD::nfsA-
2	-	4 mg/l	Eco wt	pBAD::nfsA	4	0.832	50.044	0.892	47.065	0.932735	pBAD::nfsA-
2	-	4 mg/l	Eco wt	pBAD::nfsA	5	0.795	52.353	0.892	47.065	0.891256	pBAD::nfsA-
2	-	4 mg/l	Eco wt	pBAD::nfsB	1	0.874	47.598	0.892	47.065	0.979821	pBAD::nfsB-
2	-	4 mg/l	Eco wt	pBAD::nfsB	2	0.794	52.539	0.892	47.065	0.890135	pBAD::nfsB-
2	-	4 mg/l	Eco wt	pBAD::nfsB	3	0.936	44.448	0.892	47.065	1.04933	pBAD::nfsB-
2	-	4 mg/l	Eco wt	pBAD::nfsB	4	0.829	50.453	0.892	47.065	0.929372	pBAD::nfsB-
2	-	4 mg/l	Eco wt	pBAD::nfsB	5	0.795	52.325	0.892	47.065	0.891256	pBAD::nfsB-
3	+	2 mg/l	Eco wt	ev	1	1.242	33.489	1.186	35.145	1.04722	ev+
3	+	2 mg/l	Eco wt	ev	2	1.132	36.874	1.186	35.145	0.954469	ev+
3	+	2 mg/l	Eco wt	ev	3	1.213	34.307	1.186	35.145	1.02277	ev+
3	+	2 mg/l	Eco wt	ev	4	1.154	36.053	1.186	35.145	0.973019	ev+
3	+	2 mg/l	Eco wt	ev	5	1.188	35.004	1.186	35.145	1.00169	ev+
3	+	2 mg/l	Eco wt	pBAD::nfsA	1	1.082	38.431	1.186	35.145	0.91231	pBAD::nfsA+
3	+	2 mg/l	Eco wt	pBAD::nfsA	2	1.102	37.75	1.186	35.145	0.929174	pBAD::nfsA+
3	+	2 mg/l	Eco wt	pBAD::nfsA	3	1.123	37.068	1.186	35.145	0.94688	pBAD::nfsA+
3	+	2 mg/l	Eco wt	pBAD::nfsA	4	1.039	40.14	1.186	35.145	0.876054	pBAD::nfsA+
3	+	2 mg/l	Eco wt	pBAD::nfsA	5	1.042	39.919	1.186	35.145	0.878583	pBAD::nfsA+
3	+	2 mg/l	Eco wt	pBAD::nfsB	1	1.125	37.003	1.186	35.145	0.948567	pBAD::nfsB+
3	+	2 mg/l	Eco wt	pBAD::nfsB	2	1.037	40.206	1.186	35.145	0.874368	pBAD::nfsB+
3	+	2 mg/l	Eco wt	pBAD::nfsB	3	1.056	39.509	1.186	35.145	0.890388	pBAD::nfsB+
3	+	2 mg/l	Eco wt	pBAD::nfsB	4	1.077	38.649	1.186	35.145	0.908094	pBAD::nfsB+
3	+	2 mg/l	Eco wt	pBAD::nfsB	5	0.933	44.568	1.186	35.145	0.786678	pBAD::nfsB+
4	-	2 mg/l	Eco wt	ev	1	1.229	33.945	1.423	29.612	0.863668	ev-
4	-	2 mg/l	Eco wt	ev	2	1.295	32.23	1.423	29.612	0.910049	ev-
4	-	2 mg/l	Eco wt	ev	3	1.593	26.148	1.423	29.612	1.11947	ev-
4	-	2 mg/l	Eco wt	ev	4	1.566	26.657	1.423	29.612	1.10049	ev-
4	-	2 mg/l	Eco wt	ev	5	1.432	29.078	1.423	29.612	1.00632	ev-
4	-	2 mg/l	Eco wt	pBAD::nfsA	1	1.291	32.25	1.423	29.612	0.907238	pBAD::nfsA-
4	-	2 mg/l	Eco wt	pBAD::nfsA	2	1.205	34.606	1.423	29.612	0.846803	pBAD::nfsA-
4	-	2 mg/l	Eco wt	pBAD::nfsA	3	1.451	28.687	1.423	29.612	1.01968	pBAD::nfsA-
4	-	2 mg/l	Eco wt	pBAD::nfsA	4	1.411	29.484	1.423	29.612	0.991567	pBAD::nfsA-
4	-	2 mg/l	Eco wt	pBAD::nfsA	5	1.595	26.082	1.423	29.612	1.12087	pBAD::nfsA-
4	-	2 mg/l	Eco wt	pBAD::nfsB	1	1.285	32.365	1.423	29.612	0.903022	pBAD::nfsB-
4	-	2 mg/l	Eco wt	pBAD::nfsB	2	1.401	29.688	1.423	29.612	0.98454	pBAD::nfsB-
4	-	2 mg/l	Eco wt	pBAD::nfsB	3	1.481	28.099	1.423	29.612	1.04076	pBAD::nfsB-
4	-	2 mg/l	Eco wt	pBAD::nfsB	4	1.397	29.864	1.423	29.612	0.981729	pBAD::nfsB-
4	-	2 mg/l	Eco wt	pBAD::nfsB	5	1.571	26.526	1.423	29.612	1.10401	pBAD::nfsB-
5	+	1 mg/l	Eco wt	ev	1	1.939	21.549	1.685	24.957	1.15074	ev+
5	+	1 mg/l	Eco wt	ev	2	1.542	27.173	1.685	24.957	0.915134	ev+
5	+	1 mg/l	Eco wt	ev	3	1.747	23.875	1.685	24.957	1.0368	ev+
5	+	1 mg/l	Eco wt	ev	4	1.618	25.742	1.685	24.957	0.960237	ev+
5	+	1 mg/l	Eco wt	ev	5	1.577	26.447	1.685	24.957	0.935905	ev+
5	+	1 mg/l	Eco wt	pBAD::nfsA	1	1.419	29.432	1.685	24.957	0.842136	pBAD::nfsA+
5	+	1 mg/l	Eco wt	pBAD::nfsA	2	1.593	26.135	1.685	24.957	0.945401	pBAD::nfsA+
5	+	1 mg/l	Eco wt	pBAD::nfsA	3	1.616	26.014	1.685	24.957	0.95905	pBAD::nfsA+
5	+	1 mg/l	Eco wt	pBAD::nfsA	4	1.518	27.582	1.685	24.957	0.90089	pBAD::nfsA+
5	+	1 mg/l	Eco wt	pBAD::nfsA	5	1.613	25.919	1.685	24.957	0.95727	pBAD::nfsA+
5	+	1 mg/l	Eco wt	pBAD::nfsB	1	1.686	24.68	1.685	24.957	1.00059	pBAD::nfsB+
5	+	1 mg/l	Eco wt	pBAD::nfsB	2	1.49	27.916	1.685	24.957	0.884273	pBAD::nfsB+
5	+	1 mg/l	Eco wt	pBAD::nfsB	3	1.772	23.469	1.685	24.957	1.05163	pBAD::nfsB+
5	+	1 mg/l	Eco wt	pBAD::nfsB	4	1.278	32.551	1.685	24.957	0.758457	pBAD::nfsB+
5	+	1 mg/l	Eco wt	pBAD::nfsB	5	1.574	26.441	1.685	24.957	0.934125	pBAD::nfsB+
6	-	1 mg/l	Eco wt	ev	1	1.513	27.552	1.418	29.506	1.067	ev-
6	-	1 mg/l	Eco wt	ev	2	1.38	30.14	1.418	29.506	0.973202	ev-
6	-	1 mg/l	Eco wt	ev	3	1.552	26.8	1.418	29.506	1.0945	ev-
6	-	1 mg/l	Eco wt	ev	4	1.35	30.851	1.418	29.506	0.952045	ev-
6	-	1 mg/l	Eco wt	ev	5	1.294	32.188	1.418	29.506	0.912553	ev-
6	-	1 mg/l	Eco wt	pBAD::nfsA	1	1.374	30.357	1.418	29.506	0.96897	pBAD::nfsA-
6	-	1 mg/l	Eco wt	pBAD::nfsA	2	1.655	25.151	1.418	29.506	1.16714	pBAD::nfsA-
6	-	1 mg/l	Eco wt	pBAD::nfsA	3	1.472	28.296	1.418	29.506	1.03808	pBAD::nfsA-
6	-	1 mg/l	Eco wt	pBAD::nfsA	4	1.443	28.927	1.418	29.506	1.01763	pBAD::nfsA-
6	-	1 mg/l	Eco wt	pBAD::nfsA	5	1.363	30.516	1.418	29.506	0.961213	pBAD::nfsA-
6	-	1 mg/l	Eco wt	pBAD::nfsB	1	1.402	29.989	1.418	29.506	0.988717	pBAD::nfsB-
6	-	1 mg/l	Eco wt	pBAD::nfsB	2	1.478	28.202	1.418	29.506	1.04231	pBAD::nfsB-
6	-	1 mg/l	Eco wt	pBAD::nfsB	3	1.501	27.708	1.418	29.506	1.05853	pBAD::nfsB-
6	-	1 mg/l	Eco wt	pBAD::nfsB	4	1.35	30.956	1.418	29.506	0.952045	pBAD::nfsB-
6	-	1 mg/l	Eco wt	pBAD::nfsB	5	1.376	30.235	1.418	29.506	0.970381	pBAD::nfsB-
1	+	4 mg/l	Eco DELnfsA	ev	1	1.382	30.099	1.424	29.267	0.970506	ev+
1	+	4 mg/l	Eco DELnfsA	ev	2	1.337	31.12	1.424	29.267	0.938904	ev+
1	+	4 mg/l	Eco DELnfsA	ev	3	1.497	27.781	1.424	29.267	1.05126	ev+
1	+	4 mg/l	Eco DELnfsA	ev	4	1.46	28.498	1.424	29.267	1.02528	ev+
1	+	4 mg/l	Eco DELnfsA	ev	5	1.444	28.837	1.424	29.267	1.01404	ev+
1	+	4 mg/l	Eco DELnfsA	pBAD::nfsA	1	0.797	52.166	1.424	29.267	0.559691	pBAD::nfsA+
1	+	4 mg/l	Eco DELnfsA	pBAD::nfsA	2	0.902	46.13	1.424	29.267	0.633427	pBAD::nfsA+
1	+	4 mg/l	Eco DELnfsA	pBAD::nfsA	3	0.836	49.794	1.424	29.267	0.587079	pBAD::nfsA+
1	+	4 mg/l	Eco DELnfsA	pBAD::nfsA	4	0.87	47.899	1.424	29.267	0.610955	pBAD::nfsA+
1	+	4 mg/l	Eco DELnfsA	pBAD::nfsA	5	0.971	42.87	1.424	29.267	0.681882	pBAD::nfsA+
1	+	4 mg/l	Eco DELnfsA	pBAD::nfsB	1	0.827	50.334	1.424	29.267	0.580758	pBAD::nfsB+
1	+	4 mg/l	Eco DELnfsA	pBAD::nfsB	2	0.907	45.841	1.424	29.267	0.636938	pBAD::nfsB+
1	+	4 mg/l	Eco DELnfsA	pBAD::nfsB	3	0.894	46.543	1.424	29.267	0.627809	pBAD::nfsB+
1	+	4 mg/l	Eco DELnfsA	pBAD::nfsB	4	0.784	53.097	1.424	29.267	0.550562	pBAD::nfsB+
1	+	4 mg/l	Eco DELnfsA	pBAD::nfsB	5	0.821	50.642	1.424	29.267	0.576545	pBAD::nfsB+
2	-	4 mg/l	Eco DELnfsA	ev	1	1.444	28.825	1.288	32.832	1.12112	ev-
2	-	4 mg/l	Eco DELnfsA	ev	2	1.074	39.459	1.288	32.832	0.833851	ev-
2	-	4 mg/l	Eco DELnfsA	ev	3	1.392	29.885	1.288	32.832	1.08075	ev-
2	-	4 mg/l	Eco DELnfsA	ev	4	1.308	31.829	1.288	32.832	1.01553	ev-
2	-	4 mg/l	Eco DELnfsA	ev	5	1.221	34.163	1.288	32.832	0.947981	ev-
2	-	4 mg/l	Eco DELnfsA	pBAD::nfsA	1	1.115	37.389	1.288	32.832	0.865683	pBAD::nfsA-
2	-	4 mg/l	Eco DELnfsA	pBAD::nfsA	2	1.093	38.207	1.288	32.832	0.848602	pBAD::nfsA-
2	-	4 mg/l	Eco DELnfsA	pBAD::nfsA	3	1.084	38.359	1.288	32.832	0.841615	pBAD::nfsA-
2	-	4 mg/l	Eco DELnfsA	pBAD::nfsA	4	1.114	37.455	1.288	32.832	0.864907	pBAD::nfsA-
2	-	4 mg/l	Eco DELnfsA	pBAD::nfsA	5	1.135	36.647	1.288	32.832	0.881211	pBAD::nfsA-
2	-	4 mg/l	Eco DELnfsA	pBAD::nfsB	1	1.188	35.064	1.288	32.832	0.92236	pBAD::nfsB-
2	-	4 mg/l	Eco DELnfsA	pBAD::nfsB	2	1.217	34.239	1.288	32.832	0.944876	pBAD::nfsB-
2	-	4 mg/l	Eco DELnfsA	pBAD::nfsB	3	1.236	33.733	1.288	32.832	0.959627	pBAD::nfsB-
2	-	4 mg/l	Eco DELnfsA	pBAD::nfsB	4	1.108	37.553	1.288	32.832	0.860248	pBAD::nfsB-
2	-	4 mg/l	Eco DELnfsA	pBAD::nfsB	5	1.231	33.793	1.288	32.832	0.955745	pBAD::nfsB-
3	+	2 mg/l	Eco DELnfsA	ev	1	1.4	29.71	1.417	29.455	0.988003	ev+
3	+	2 mg/l	Eco DELnfsA	ev	2	1.329	31.305	1.417	29.455	0.937897	ev+
3	+	2 mg/l	Eco DELnfsA	ev	3	1.492	27.897	1.417	29.455	1.05293	ev+
3	+	2 mg/l	Eco DELnfsA	ev	4	1.338	31.098	1.417	29.455	0.944248	ev+
3	+	2 mg/l	Eco DELnfsA	ev	5	1.525	27.263	1.417	29.455	1.07622	ev+
3	+	2 mg/l	Eco DELnfsA	pBAD::nfsA	1	1.172	35.495	1.417	29.455	0.8271	pBAD::nfsA+
3	+	2 mg/l	Eco DELnfsA	pBAD::nfsA	2	1.335	31.16	1.417	29.455	0.942131	pBAD::nfsA+
3	+	2 mg/l	Eco DELnfsA	pBAD::nfsA	3	1.207	34.472	1.417	29.455	0.8518	pBAD::nfsA+
3	+	2 mg/l	Eco DELnfsA	pBAD::nfsA	4	1.257	33.165	1.417	29.455	0.887085	pBAD::nfsA+
3	+	2 mg/l	Eco DELnfsA	pBAD::nfsA	5	1.314	31.661	1.417	29.455	0.927311	pBAD::nfsA+
3	+	2 mg/l	Eco DELnfsA	pBAD::nfsB	1	1.219	34.123	1.417	29.455	0.860268	pBAD::nfsB+
3	+	2 mg/l	Eco DELnfsA	pBAD::nfsB	2	1.28	32.488	1.417	29.455	0.903317	pBAD::nfsB+
3	+	2 mg/l	Eco DELnfsA	pBAD::nfsB	3	1.217	34.199	1.417	29.455	0.858857	pBAD::nfsB+
3	+	2 mg/l	Eco DELnfsA	pBAD::nfsB	4	1.168	35.632	1.417	29.455	0.824277	pBAD::nfsB+
3	+	2 mg/l	Eco DELnfsA	pBAD::nfsB	5	1.228	33.857	1.417	29.455	0.86662	pBAD::nfsB+
4	-	2 mg/l	Eco DELnfsA	ev	1	1.588	26.194	1.602	26.063	0.991261	ev-
4	-	2 mg/l	Eco DELnfsA	ev	2	1.505	27.801	1.602	26.063	0.939451	ev-
4	-	2 mg/l	Eco DELnfsA	ev	3	1.667	24.955	1.602	26.063	1.04057	ev-
4	-	2 mg/l	Eco DELnfsA	ev	4	1.627	25.599	1.602	26.063	1.01561	ev-
4	-	2 mg/l	Eco DELnfsA	ev	5	1.624	25.764	1.602	26.063	1.01373	ev-
4	-	2 mg/l	Eco DELnfsA	pBAD::nfsA	1	1.515	27.602	1.602	26.063	0.945693	pBAD::nfsA-
4	-	2 mg/l	Eco DELnfsA	pBAD::nfsA	2	1.52	27.354	1.602	26.063	0.948814	pBAD::nfsA-
4	-	2 mg/l	Eco DELnfsA	pBAD::nfsA	3	1.487	28.009	1.602	26.063	0.928215	pBAD::nfsA-
4	-	2 mg/l	Eco DELnfsA	pBAD::nfsA	4	1.485	28.037	1.602	26.063	0.926966	pBAD::nfsA-
4	-	2 mg/l	Eco DELnfsA	pBAD::nfsA	5	1.645	25.291	1.602	26.063	1.02684	pBAD::nfsA-
4	-	2 mg/l	Eco DELnfsA	pBAD::nfsB	1	1.531	27.189	1.602	26.063	0.95568	pBAD::nfsB-
4	-	2 mg/l	Eco DELnfsA	pBAD::nfsB	2	1.604	25.961	1.602	26.063	1.00125	pBAD::nfsB-
4	-	2 mg/l	Eco DELnfsA	pBAD::nfsB	3	1.632	25.488	1.602	26.063	1.01873	pBAD::nfsB-
4	-	2 mg/l	Eco DELnfsA	pBAD::nfsB	4	1.575	26.4	1.602	26.063	0.983146	pBAD::nfsB-
4	-	2 mg/l	Eco DELnfsA	pBAD::nfsB	5	1.661	25.12	1.602	26.063	1.03683	pBAD::nfsB-
5	+	1 mg/l	Eco DELnfsA	ev	1	1.901	21.91	1.801	23.182	1.05552	ev+
5	+	1 mg/l	Eco DELnfsA	ev	2	1.704	24.503	1.801	23.182	0.946141	ev+
5	+	1 mg/l	Eco DELnfsA	ev	3	1.811	22.972	1.801	23.182	1.00555	ev+
5	+	1 mg/l	Eco DELnfsA	ev	4	1.822	22.831	1.801	23.182	1.01166	ev+
5	+	1 mg/l	Eco DELnfsA	ev	5	1.769	23.695	1.801	23.182	0.982232	ev+
5	+	1 mg/l	Eco DELnfsA	pBAD::nfsA	1	1.445	28.815	1.801	23.182	0.802332	pBAD::nfsA+
5	+	1 mg/l	Eco DELnfsA	pBAD::nfsA	2	1.669	24.917	1.801	23.182	0.926707	pBAD::nfsA+
5	+	1 mg/l	Eco DELnfsA	pBAD::nfsA	3	1.589	26.189	1.801	23.182	0.882288	pBAD::nfsA+
5	+	1 mg/l	Eco DELnfsA	pBAD::nfsA	4	1.557	26.76	1.801	23.182	0.86452	pBAD::nfsA+
5	+	1 mg/l	Eco DELnfsA	pBAD::nfsA	5	1.669	24.923	1.801	23.182	0.926707	pBAD::nfsA+
5	+	1 mg/l	Eco DELnfsA	pBAD::nfsB	1	1.57	26.49	1.801	23.182	0.871738	pBAD::nfsB+
5	+	1 mg/l	Eco DELnfsA	pBAD::nfsB	2	1.495	27.862	1.801	23.182	0.830094	pBAD::nfsB+
5	+	1 mg/l	Eco DELnfsA	pBAD::nfsB	3	1.589	26.186	1.801	23.182	0.882288	pBAD::nfsB+
5	+	1 mg/l	Eco DELnfsA	pBAD::nfsB	4	1.434	29.055	1.801	23.182	0.796224	pBAD::nfsB+
5	+	1 mg/l	Eco DELnfsA	pBAD::nfsB	5	1.616	25.738	1.801	23.182	0.897279	pBAD::nfsB+
6	-	1 mg/l	Eco DELnfsA	ev	1	1.576	26.391	1.484	28.152	1.06199	ev-
6	-	1 mg/l	Eco DELnfsA	ev	2	1.366	30.559	1.484	28.152	0.920485	ev-
6	-	1 mg/l	Eco DELnfsA	ev	3	1.517	27.415	1.484	28.152	1.02224	ev-
6	-	1 mg/l	Eco DELnfsA	ev	4	1.503	27.673	1.484	28.152	1.0128	ev-
6	-	1 mg/l	Eco DELnfsA	ev	5	1.46	28.72	1.484	28.152	0.983827	ev-
6	-	1 mg/l	Eco DELnfsA	pBAD::nfsA	1	1.38	30.17	1.484	28.152	0.929919	pBAD::nfsA-
6	-	1 mg/l	Eco DELnfsA	pBAD::nfsA	2	1.529	27.216	1.484	28.152	1.03032	pBAD::nfsA-
6	-	1 mg/l	Eco DELnfsA	pBAD::nfsA	3	1.511	27.518	1.484	28.152	1.01819	pBAD::nfsA-
6	-	1 mg/l	Eco DELnfsA	pBAD::nfsA	4	1.454	28.616	1.484	28.152	0.979784	pBAD::nfsA-
6	-	1 mg/l	Eco DELnfsA	pBAD::nfsA	5	1.546	26.928	1.484	28.152	1.04178	pBAD::nfsA-
6	-	1 mg/l	Eco DELnfsA	pBAD::nfsB	1	1.459	28.546	1.484	28.152	0.983154	pBAD::nfsB-
6	-	1 mg/l	Eco DELnfsA	pBAD::nfsB	2	1.526	27.426	1.484	28.152	1.0283	pBAD::nfsB-
6	-	1 mg/l	Eco DELnfsA	pBAD::nfsB	3	1.472	28.247	1.484	28.152	0.991914	pBAD::nfsB-
6	-	1 mg/l	Eco DELnfsA	pBAD::nfsB	4	1.505	27.672	1.484	28.152	1.01415	pBAD::nfsB-
6	-	1 mg/l	Eco DELnfsA	pBAD::nfsB	5	1.498	27.755	1.484	28.152	1.00943	pBAD::nfsB-
1	+	4 mg/l	Eco DELnfsB	ev	1	1.027	40.666	1.032	40.519	0.995155	ev+
1	+	4 mg/l	Eco DELnfsB	ev	2	1.002	41.54	1.032	40.519	0.97093	ev+
1	+	4 mg/l	Eco DELnfsB	ev	3	1.077	38.76	1.032	40.519	1.0436	ev+
1	+	4 mg/l	Eco DELnfsB	ev	4	0.935	44.516	1.032	40.519	0.906008	ev+
1	+	4 mg/l	Eco DELnfsB	ev	5	1.121	37.112	1.032	40.519	1.08624	ev+
1	+	4 mg/l	Eco DELnfsB	pBAD::nfsA	1	0.62	67.038	1.032	40.519	0.600775	pBAD::nfsA+
1	+	4 mg/l	Eco DELnfsB	pBAD::nfsA	2	0.748	55.594	1.032	40.519	0.724806	pBAD::nfsA+
1	+	4 mg/l	Eco DELnfsB	pBAD::nfsA	3	0.956	43.529	1.032	40.519	0.926357	pBAD::nfsA+
1	+	4 mg/l	Eco DELnfsB	pBAD::nfsA	4	0.845	49.375	1.032	40.519	0.818798	pBAD::nfsA+
1	+	4 mg/l	Eco DELnfsB	pBAD::nfsA	5	0.986	42.193	1.032	40.519	0.955426	pBAD::nfsA+
1	+	4 mg/l	Eco DELnfsB	pBAD::nfsB	1	0.845	49.242	1.032	40.519	0.818798	pBAD::nfsB+
1	+	4 mg/l	Eco DELnfsB	pBAD::nfsB	2	0.515	80.955	1.032	40.519	0.499031	pBAD::nfsB+
1	+	4 mg/l	Eco DELnfsB	pBAD::nfsB	3	1.033	40.27	1.032	40.519	1.00097	pBAD::nfsB+
1	+	4 mg/l	Eco DELnfsB	pBAD::nfsB	4	0.779	53.43	1.032	40.519	0.754845	pBAD::nfsB+
1	+	4 mg/l	Eco DELnfsB	pBAD::nfsB	5	1.002	41.556	1.032	40.519	0.97093	pBAD::nfsB+
2	-	4 mg/l	Eco DELnfsB	ev	1	1.254	33.176	1.011	41.862	1.24036	ev-
2	-	4 mg/l	Eco DELnfsB	ev	2	0.925	45.446	1.011	41.862	0.914936	ev-
2	-	4 mg/l	Eco DELnfsB	ev	3	0.91	45.815	1.011	41.862	0.900099	ev-
2	-	4 mg/l	Eco DELnfsB	ev	4	0.942	44.147	1.011	41.862	0.931751	ev-
2	-	4 mg/l	Eco DELnfsB	ev	5	1.025	40.726	1.011	41.862	1.01385	ev-
2	-	4 mg/l	Eco DELnfsB	pBAD::nfsA	1	0.919	45.35	1.011	41.862	0.909001	pBAD::nfsA-
2	-	4 mg/l	Eco DELnfsB	pBAD::nfsA	2	0.989	42.102	1.011	41.862	0.978239	pBAD::nfsA-
2	-	4 mg/l	Eco DELnfsB	pBAD::nfsA	3	1.068	38.984	1.011	41.862	1.05638	pBAD::nfsA-
2	-	4 mg/l	Eco DELnfsB	pBAD::nfsA	4	1.028	40.635	1.011	41.862	1.01682	pBAD::nfsA-
2	-	4 mg/l	Eco DELnfsB	pBAD::nfsA	5	1.059	39.279	1.011	41.862	1.04748	pBAD::nfsA-
2	-	4 mg/l	Eco DELnfsB	pBAD::nfsB	1	1.078	38.579	1.011	41.862	1.06627	pBAD::nfsB-
2	-	4 mg/l	Eco DELnfsB	pBAD::nfsB	2	0.913	45.72	1.011	41.862	0.903066	pBAD::nfsB-
2	-	4 mg/l	Eco DELnfsB	pBAD::nfsB	3	1.1	37.848	1.011	41.862	1.08803	pBAD::nfsB-
2	-	4 mg/l	Eco DELnfsB	pBAD::nfsB	4	0.927	44.863	1.011	41.862	0.916914	pBAD::nfsB-
2	-	4 mg/l	Eco DELnfsB	pBAD::nfsB	5	1.078	38.738	1.011	41.862	1.06627	pBAD::nfsB-
3	+	2 mg/l	Eco DELnfsB	ev	1	1.376	30.219	1.293	32.251	1.06419	ev+
3	+	2 mg/l	Eco DELnfsB	ev	2	1.237	33.625	1.293	32.251	0.95669	ev+
3	+	2 mg/l	Eco DELnfsB	ev	3	1.305	31.866	1.293	32.251	1.00928	ev+
3	+	2 mg/l	Eco DELnfsB	ev	4	1.204	34.574	1.293	32.251	0.931168	ev+
3	+	2 mg/l	Eco DELnfsB	ev	5	1.343	30.972	1.293	32.251	1.03867	ev+
3	+	2 mg/l	Eco DELnfsB	pBAD::nfsA	1	1.145	36.435	1.293	32.251	0.885538	pBAD::nfsA+
3	+	2 mg/l	Eco DELnfsB	pBAD::nfsA	2	1.305	31.891	1.293	32.251	1.00928	pBAD::nfsA+
3	+	2 mg/l	Eco DELnfsB	pBAD::nfsA	3	1.236	33.686	1.293	32.251	0.955916	pBAD::nfsA+
3	+	2 mg/l	Eco DELnfsB	pBAD::nfsA	4	1.302	32.15	1.293	32.251	1.00696	pBAD::nfsA+
3	+	2 mg/l	Eco DELnfsB	pBAD::nfsA	5	1.247	33.361	1.293	32.251	0.964424	pBAD::nfsA+
3	+	2 mg/l	Eco DELnfsB	pBAD::nfsB	1	1.268	32.817	1.293	32.251	0.980665	pBAD::nfsB+
3	+	2 mg/l	Eco DELnfsB	pBAD::nfsB	2	1.113	37.413	1.293	32.251	0.860789	pBAD::nfsB+
3	+	2 mg/l	Eco DELnfsB	pBAD::nfsB	3	1.245	33.418	1.293	32.251	0.962877	pBAD::nfsB+
3	+	2 mg/l	Eco DELnfsB	pBAD::nfsB	4	1.176	35.482	1.293	32.251	0.909513	pBAD::nfsB+
3	+	2 mg/l	Eco DELnfsB	pBAD::nfsB	5	1.236	33.658	1.293	32.251	0.955916	pBAD::nfsB+
4	-	2 mg/l	Eco DELnfsB	ev	1	1.364	30.501	1.394	29.979	0.978479	ev-
4	-	2 mg/l	Eco DELnfsB	ev	2	1.275	32.613	1.394	29.979	0.914634	ev-
4	-	2 mg/l	Eco DELnfsB	ev	3	1.454	28.661	1.394	29.979	1.04304	ev-
4	-	2 mg/l	Eco DELnfsB	ev	4	1.484	28.029	1.394	29.979	1.06456	ev-
4	-	2 mg/l	Eco DELnfsB	ev	5	1.392	30.093	1.394	29.979	0.998565	ev-
4	-	2 mg/l	Eco DELnfsB	pBAD::nfsA	1	1.227	33.971	1.394	29.979	0.880201	pBAD::nfsA-
4	-	2 mg/l	Eco DELnfsB	pBAD::nfsA	2	1.339	31.074	1.394	29.979	0.960545	pBAD::nfsA-
4	-	2 mg/l	Eco DELnfsB	pBAD::nfsA	3	1.334	31.195	1.394	29.979	0.956958	pBAD::nfsA-
4	-	2 mg/l	Eco DELnfsB	pBAD::nfsA	4	1.352	30.752	1.394	29.979	0.969871	pBAD::nfsA-
4	-	2 mg/l	Eco DELnfsB	pBAD::nfsA	5	1.429	29.143	1.394	29.979	1.02511	pBAD::nfsA-
4	-	2 mg/l	Eco DELnfsB	pBAD::nfsB	1	1.407	29.57	1.394	29.979	1.00933	pBAD::nfsB-
4	-	2 mg/l	Eco DELnfsB	pBAD::nfsB	2	1.376	30.224	1.394	29.979	0.987088	pBAD::nfsB-
4	-	2 mg/l	Eco DELnfsB	pBAD::nfsB	3	1.503	27.699	1.394	29.979	1.07819	pBAD::nfsB-
4	-	2 mg/l	Eco DELnfsB	pBAD::nfsB	4	1.329	31.305	1.394	29.979	0.953372	pBAD::nfsB-
4	-	2 mg/l	Eco DELnfsB	pBAD::nfsB	5	1.446	28.868	1.394	29.979	1.0373	pBAD::nfsB-
5	+	1 mg/l	Eco DELnfsB	ev	1	1.712	24.303	1.676	24.868	1.02148	ev+
5	+	1 mg/l	Eco DELnfsB	ev	2	1.653	25.302	1.676	24.868	0.986277	ev+
5	+	1 mg/l	Eco DELnfsB	ev	3	1.738	23.943	1.676	24.868	1.03699	ev+
5	+	1 mg/l	Eco DELnfsB	ev	4	1.631	25.5	1.676	24.868	0.97315	ev+
5	+	1 mg/l	Eco DELnfsB	ev	5	1.647	25.294	1.676	24.868	0.982697	ev+
5	+	1 mg/l	Eco DELnfsB	pBAD::nfsA	1	1.401	30.076	1.676	24.868	0.835919	pBAD::nfsA+
5	+	1 mg/l	Eco DELnfsB	pBAD::nfsA	2	1.727	24.096	1.676	24.868	1.03043	pBAD::nfsA+
5	+	1 mg/l	Eco DELnfsB	pBAD::nfsA	3	1.694	24.554	1.676	24.868	1.01074	pBAD::nfsA+
5	+	1 mg/l	Eco DELnfsB	pBAD::nfsA	4	1.535	27.233	1.676	24.868	0.915871	pBAD::nfsA+
5	+	1 mg/l	Eco DELnfsB	pBAD::nfsA	5	1.692	24.669	1.676	24.868	1.00955	pBAD::nfsA+
5	+	1 mg/l	Eco DELnfsB	pBAD::nfsB	1	1.57	26.556	1.676	24.868	0.936754	pBAD::nfsB+
5	+	1 mg/l	Eco DELnfsB	pBAD::nfsB	2	1.416	29.461	1.676	24.868	0.844869	pBAD::nfsB+
5	+	1 mg/l	Eco DELnfsB	pBAD::nfsB	3	1.635	25.433	1.676	24.868	0.975537	pBAD::nfsB+
5	+	1 mg/l	Eco DELnfsB	pBAD::nfsB	4	1.405	29.838	1.676	24.868	0.838305	pBAD::nfsB+
5	+	1 mg/l	Eco DELnfsB	pBAD::nfsB	5	1.513	27.484	1.676	24.868	0.902745	pBAD::nfsB+
6	-	1 mg/l	Eco DELnfsB	ev	1	1.5	27.72	1.474	28.292	1.01764	ev-
6	-	1 mg/l	Eco DELnfsB	ev	2	1.507	27.594	1.474	28.292	1.02239	ev-
6	-	1 mg/l	Eco DELnfsB	ev	3	1.455	28.597	1.474	28.292	0.98711	ev-
6	-	1 mg/l	Eco DELnfsB	ev	4	1.406	29.584	1.474	28.292	0.953867	ev-
6	-	1 mg/l	Eco DELnfsB	ev	5	1.501	27.967	1.474	28.292	1.01832	ev-
6	-	1 mg/l	Eco DELnfsB	pBAD::nfsA	1	1.523	27.329	1.474	28.292	1.03324	pBAD::nfsA-
6	-	1 mg/l	Eco DELnfsB	pBAD::nfsA	2	1.52	27.363	1.474	28.292	1.03121	pBAD::nfsA-
6	-	1 mg/l	Eco DELnfsB	pBAD::nfsA	3	1.564	26.59	1.474	28.292	1.06106	pBAD::nfsA-
6	-	1 mg/l	Eco DELnfsB	pBAD::nfsA	4	1.548	26.879	1.474	28.292	1.0502	pBAD::nfsA-
6	-	1 mg/l	Eco DELnfsB	pBAD::nfsA	5	1.477	28.169	1.474	28.292	1.00204	pBAD::nfsA-
6	-	1 mg/l	Eco DELnfsB	pBAD::nfsB	1	1.498	27.784	1.474	28.292	1.01628	pBAD::nfsB-
6	-	1 mg/l	Eco DELnfsB	pBAD::nfsB	2	1.373	30.293	1.474	28.292	0.931479	pBAD::nfsB-
6	-	1 mg/l	Eco DELnfsB	pBAD::nfsB	3	1.601	25.983	1.474	28.292	1.08616	pBAD::nfsB-
6	-	1 mg/l	Eco DELnfsB	pBAD::nfsB	4	1.44	28.878	1.474	28.292	0.976934	pBAD::nfsB-
6	-	1 mg/l	Eco DELnfsB	pBAD::nfsB	5	1.549	26.847	1.474	28.292	1.05088	pBAD::nfsB-
1	+	4 mg/l	Eco wt	ev	1	0.764	54.42	0.755	56.462	1.01192	ev+
1	+	4 mg/l	Eco wt	ev	2	0.608	68.357	0.755	56.462	0.805298	ev+
1	+	4 mg/l	Eco wt	ev	3	0.892	46.61	0.755	56.462	1.18146	ev+
2	-	4 mg/l	Eco wt	ev	1	0.798	52.127	0.872	48.022	0.915138	ev-
2	-	4 mg/l	Eco wt	ev	2	0.849	48.981	0.872	48.022	0.973624	ev-
2	-	4 mg/l	Eco wt	ev	3	0.968	42.957	0.872	48.022	1.11009	ev-
3	+	2 mg/l	Eco wt	ev	1	1.467	28.34	1.517	27.432	0.96704	ev+
3	+	2 mg/l	Eco wt	ev	2	1.51	27.538	1.517	27.432	0.995386	ev+
3	+	2 mg/l	Eco wt	ev	3	1.574	26.417	1.517	27.432	1.03757	ev+
4	-	2 mg/l	Eco wt	ev	1	1.206	34.471	1.252	33.276	0.963259	ev-
4	-	2 mg/l	Eco wt	ev	2	1.328	31.316	1.252	33.276	1.0607	ev-
4	-	2 mg/l	Eco wt	ev	3	1.222	34.04	1.252	33.276	0.976038	ev-
5	+	1 mg/l	Eco wt	ev	1	1.625	25.597	1.38	30.604	1.17754	ev+
5	+	1 mg/l	Eco wt	ev	2	1.206	34.479	1.38	30.604	0.873913	ev+
5	+	1 mg/l	Eco wt	ev	3	1.31	31.737	1.38	30.604	0.949275	ev+
6	-	1 mg/l	Eco wt	ev	1	1.25	33.266	1.166	35.769	1.07204	ev-
6	-	1 mg/l	Eco wt	ev	2	1.127	36.914	1.166	35.769	0.966552	ev-
6	-	1 mg/l	Eco wt	ev	3	1.12	37.128	1.166	35.769	0.960549	ev-
1	+	4 mg/l	Eco DELnfsA	ev	1	0.945	44.023	1.179	36.118	0.801527	ev+
1	+	4 mg/l	Eco DELnfsA	ev	2	1.361	30.555	1.179	36.118	1.15437	ev+
1	+	4 mg/l	Eco DELnfsA	ev	3	1.231	33.775	1.179	36.118	1.04411	ev+
2	-	4 mg/l	Eco DELnfsA	ev	1	1.03	40.39	1.318	32.485	0.781487	ev-
2	-	4 mg/l	Eco DELnfsA	ev	2	1.38	30.137	1.318	32.485	1.04704	ev-
2	-	4 mg/l	Eco DELnfsA	ev	3	1.544	26.928	1.318	32.485	1.17147	ev-
3	+	2 mg/l	Eco DELnfsA	ev	1	1.9	21.89	1.933	21.524	0.982928	ev+
3	+	2 mg/l	Eco DELnfsA	ev	2	1.904	21.839	1.933	21.524	0.984997	ev+
3	+	2 mg/l	Eco DELnfsA	ev	3	1.995	20.844	1.933	21.524	1.03207	ev+
4	-	2 mg/l	Eco DELnfsA	ev	1	1.564	26.59	1.583	26.279	0.987997	ev-
4	-	2 mg/l	Eco DELnfsA	ev	2	1.625	25.589	1.583	26.279	1.02653	ev-
4	-	2 mg/l	Eco DELnfsA	ev	3	1.56	26.657	1.583	26.279	0.985471	ev-
5	+	1 mg/l	Eco DELnfsA	ev	1	1.89	22.004	1.898	21.955	0.995785	ev+
5	+	1 mg/l	Eco DELnfsA	ev	2	2.004	20.757	1.898	21.955	1.05585	ev+
5	+	1 mg/l	Eco DELnfsA	ev	3	1.8	23.103	1.898	21.955	0.948367	ev+
6	-	1 mg/l	Eco DELnfsA	ev	1	1.377	30.196	1.367	31.123	1.00732	ev-
6	-	1 mg/l	Eco DELnfsA	ev	2	1.613	25.787	1.367	31.123	1.17996	ev-
6	-	1 mg/l	Eco DELnfsA	ev	3	1.112	37.386	1.367	31.123	0.81346	ev-
1	+	4 mg/l	Eco DELnfsB	ev	1	1.006	41.322	0.999	41.961	1.00701	ev+
1	+	4 mg/l	Eco DELnfsB	ev	2	0.887	46.887	0.999	41.961	0.887888	ev+
1	+	4 mg/l	Eco DELnfsB	ev	3	1.104	37.673	0.999	41.961	1.10511	ev+
2	-	4 mg/l	Eco DELnfsB	ev	1	1.09	38.172	1.235	33.969	0.882591	ev-
2	-	4 mg/l	Eco DELnfsB	ev	2	1.253	33.18	1.235	33.969	1.01457	ev-
2	-	4 mg/l	Eco DELnfsB	ev	3	1.361	30.555	1.235	33.969	1.10202	ev-
3	+	2 mg/l	Eco DELnfsB	ev	1	1.625	25.589	1.675	24.875	0.970149	ev+
3	+	2 mg/l	Eco DELnfsB	ev	2	1.774	23.446	1.675	24.875	1.0591	ev+
3	+	2 mg/l	Eco DELnfsB	ev	3	1.625	25.589	1.675	24.875	0.970149	ev+
4	-	2 mg/l	Eco DELnfsB	ev	1	1.458	28.532	1.547	27.004	0.942469	ev-
4	-	2 mg/l	Eco DELnfsB	ev	2	1.489	27.925	1.547	27.004	0.962508	ev-
4	-	2 mg/l	Eco DELnfsB	ev	3	1.694	24.555	1.547	27.004	1.09502	ev-
5	+	1 mg/l	Eco DELnfsB	ev	1	1.785	23.295	1.779	23.39	1.00337	ev+
5	+	1 mg/l	Eco DELnfsB	ev	2	1.826	22.77	1.779	23.39	1.02642	ev+
5	+	1 mg/l	Eco DELnfsB	ev	3	1.725	24.104	1.779	23.39	0.969646	ev+
6	-	1 mg/l	Eco DELnfsB	ev	1	1.362	30.54	1.523	27.489	0.894288	ev-
6	-	1 mg/l	Eco DELnfsB	ev	2	1.662	25.021	1.523	27.489	1.09127	ev-
6	-	1 mg/l	Eco DELnfsB	ev	3	1.546	26.906	1.523	27.489	1.0151	ev-
1	+	4 mg/l	Sty wt	ev	1	0.784	53.064	0.865	48.424	0.906358	ev+
1	+	4 mg/l	Sty wt	ev	2	0.848	49.06	0.865	48.424	0.980347	ev+
1	+	4 mg/l	Sty wt	ev	3	0.964	43.148	0.865	48.424	1.11445	ev+
1	+	4 mg/l	Sty wt	pBAD::nfsA	1	0.151	275.026	0.865	48.424	0.174566	pBAD::nfsA+
1	+	4 mg/l	Sty wt	pBAD::nfsA	2	0.146	284.232	0.865	48.424	0.168786	pBAD::nfsA+
1	+	4 mg/l	Sty wt	pBAD::nfsA	3	0.242	171.857	0.865	48.424	0.279769	pBAD::nfsA+
1	+	4 mg/l	Sty wt	pBAD::nfsB	1	0.412	101.029	0.865	48.424	0.476301	pBAD::nfsB+
1	+	4 mg/l	Sty wt	pBAD::nfsB	2	0.365	113.804	0.865	48.424	0.421965	pBAD::nfsB+
1	+	4 mg/l	Sty wt	pBAD::nfsB	3	0.51	81.573	0.865	48.424	0.589595	pBAD::nfsB+
2	-	4 mg/l	Sty wt	ev	1	0.931	44.678	0.86	49.006	1.08256	ev-
2	-	4 mg/l	Sty wt	ev	2	0.724	57.432	0.86	49.006	0.84186	ev-
2	-	4 mg/l	Sty wt	ev	3	0.926	44.909	0.86	49.006	1.07674	ev-
2	-	4 mg/l	Sty wt	pBAD::nfsA	1	0.572	72.745	0.86	49.006	0.665116	pBAD::nfsA-
2	-	4 mg/l	Sty wt	pBAD::nfsA	2	0.599	69.44	0.86	49.006	0.696512	pBAD::nfsA-
2	-	4 mg/l	Sty wt	pBAD::nfsA	3	0.674	61.711	0.86	49.006	0.783721	pBAD::nfsA-
2	-	4 mg/l	Sty wt	pBAD::nfsB	1	0.641	64.894	0.86	49.006	0.745349	pBAD::nfsB-
2	-	4 mg/l	Sty wt	pBAD::nfsB	2	0.606	68.664	0.86	49.006	0.704651	pBAD::nfsB-
2	-	4 mg/l	Sty wt	pBAD::nfsB	3	0.802	51.866	0.86	49.006	0.932558	pBAD::nfsB-
3	+	2 mg/l	Sty wt	ev	1	1.564	26.59	1.614	25.799	0.969021	ev+
3	+	2 mg/l	Sty wt	ev	2	1.584	26.251	1.614	25.799	0.981413	ev+
3	+	2 mg/l	Sty wt	ev	3	1.694	24.555	1.614	25.799	1.04957	ev+
3	+	2 mg/l	Sty wt	pBAD::nfsA	1	0.873	47.614	1.614	25.799	0.540892	pBAD::nfsA+
3	+	2 mg/l	Sty wt	pBAD::nfsA	2	0.64	65.025	1.614	25.799	0.39653	pBAD::nfsA+
3	+	2 mg/l	Sty wt	pBAD::nfsA	3	0.839	49.552	1.614	25.799	0.519827	pBAD::nfsA+
3	+	2 mg/l	Sty wt	pBAD::nfsB	1	1.229	33.847	1.614	25.799	0.761462	pBAD::nfsB+
3	+	2 mg/l	Sty wt	pBAD::nfsB	2	1.086	38.298	1.614	25.799	0.672862	pBAD::nfsB+
3	+	2 mg/l	Sty wt	pBAD::nfsB	3	1.447	28.734	1.614	25.799	0.89653	pBAD::nfsB+
4	-	2 mg/l	Sty wt	ev	1	1.365	30.46	1.348	31.106	1.01261	ev-
4	-	2 mg/l	Sty wt	ev	2	1.191	34.918	1.348	31.106	0.883531	ev-
4	-	2 mg/l	Sty wt	ev	3	1.489	27.939	1.348	31.106	1.1046	ev-
4	-	2 mg/l	Sty wt	pBAD::nfsA	1	1.293	32.16	1.348	31.106	0.959199	pBAD::nfsA-
4	-	2 mg/l	Sty wt	pBAD::nfsA	2	1.328	31.327	1.348	31.106	0.985163	pBAD::nfsA-
4	-	2 mg/l	Sty wt	pBAD::nfsA	3	1.447	28.734	1.348	31.106	1.07344	pBAD::nfsA-
4	-	2 mg/l	Sty wt	pBAD::nfsB	1	1.317	31.574	1.348	31.106	0.977003	pBAD::nfsB-
4	-	2 mg/l	Sty wt	pBAD::nfsB	2	1.373	30.295	1.348	31.106	1.01855	pBAD::nfsB-
4	-	2 mg/l	Sty wt	pBAD::nfsB	3	1.477	28.154	1.348	31.106	1.0957	pBAD::nfsB-
5	+	1 mg/l	Sty wt	ev	1	1.923	21.631	1.749	23.987	1.09949	ev+
5	+	1 mg/l	Sty wt	ev	2	1.785	23.295	1.749	23.987	1.02058	ev+
5	+	1 mg/l	Sty wt	ev	3	1.538	27.036	1.749	23.987	0.87936	ev+
5	+	1 mg/l	Sty wt	pBAD::nfsA	1	1.038	40.055	1.749	23.987	0.593482	pBAD::nfsA+
5	+	1 mg/l	Sty wt	pBAD::nfsA	2	0.821	50.664	1.749	23.987	0.469411	pBAD::nfsA+
5	+	1 mg/l	Sty wt	pBAD::nfsA	3	1.152	36.11	1.749	23.987	0.658662	pBAD::nfsA+
5	+	1 mg/l	Sty wt	pBAD::nfsB	1	1.725	24.104	1.749	23.987	0.986278	pBAD::nfsB+
5	+	1 mg/l	Sty wt	pBAD::nfsB	2	1.38	30.139	1.749	23.987	0.789022	pBAD::nfsB+
5	+	1 mg/l	Sty wt	pBAD::nfsB	3	1.546	26.906	1.749	23.987	0.883934	pBAD::nfsB+
6	-	1 mg/l	Sty wt	ev	1	1.375	30.251	1.374	30.799	1.00073	ev-
6	-	1 mg/l	Sty wt	ev	2	1.593	26.101	1.374	30.799	1.15939	ev-
6	-	1 mg/l	Sty wt	ev	3	1.154	36.045	1.374	30.799	0.839884	ev-
6	-	1 mg/l	Sty wt	pBAD::nfsA	1	1.438	28.917	1.374	30.799	1.04658	pBAD::nfsA-
6	-	1 mg/l	Sty wt	pBAD::nfsA	2	1.255	33.147	1.374	30.799	0.913392	pBAD::nfsA-
6	-	1 mg/l	Sty wt	pBAD::nfsA	3	1.265	32.888	1.374	30.799	0.92067	pBAD::nfsA-
6	-	1 mg/l	Sty wt	pBAD::nfsB	1	1.347	30.88	1.374	30.799	0.980349	pBAD::nfsB-
6	-	1 mg/l	Sty wt	pBAD::nfsB	2	1.425	29.194	1.374	30.799	1.03712	pBAD::nfsB-
6	-	1 mg/l	Sty wt	pBAD::nfsB	3	1.439	28.892	1.374	30.799	1.04731	pBAD::nfsB-

## Sheet: Statistics Fig 3B
Figure	Experiment	Statistical test	Response variable	Fixed factor 1	Fixed factor 2	Random factor
Fig 3B	Growth rate	GLMM, post-hoc test	rel_k_per_h	treat	nit	biol_rep
model equation	lme(data=data, rel_k_per_h ~ treat + nit, random=~1|biol_rep)
	linear hypothesis for post-hoc test
Background	Group 1	Group 2	Hypothesis	Estimate	Std. Error	z	Adj. P value (FDR)
Eco wt	ev+	pBAD::nfsA+	no difference	0.18034	0.02842	6.347	1.1e-09	***
	ev+	pBAD::nfsB+	no difference	0.14815	0.02842	5.214	4.63e-07	***
	pBAD::nfsA+	pBAD::nfsB+	no difference	-0.03219	0.03142	-1.024	0.306	n.s.
	pBAD::nfsA-	pBAD::nfsA+	no difference	0.15498	0.03201	4.842	2.14e-06	***
	pBAD::nfsB-	pBAD::nfsB+	no difference	0.13459	0.03142	4.283	2.3e-05	***
Eco DELnfsA	ev+	pBAD::nfsA+	no difference	0.20607	0.0273	7.549	1.1e-13	***
	ev+	pBAD::nfsB+	no difference	0.22923	0.0273	8.397	2e-16	***
	pBAD::nfsA+	pBAD::nfsB+	no difference	0.02316	0.03027	0.765	0.444	n.s.
	pBAD::nfsA-	pBAD::nfsA+	no difference	0.1445	0.03027	4.774	2.26e-06	***
	pBAD::nfsB-	pBAD::nfsB+	no difference	0.20679	0.03027	6.832	1.4e-11	***
Eco DELnfsB	ev+	pBAD::nfsA+	no difference	0.09107	0.02598	3.506	0.000759	***
	ev+	pBAD::nfsB+	no difference	0.12028	0.02598	4.63	1.42e-05	***
	pBAD::nfsA+	pBAD::nfsB+	no difference	0.02922	0.02872	1.017	0.309004	n.s.
	pBAD::nfsA-	pBAD::nfsA+	no difference	0.0885	0.02872	3.082	0.002573	**
	pBAD::nfsB-	pBAD::nfsB+	no difference	0.13034	0.02872	4.538	1.42e-05	***
Sty wt	ev+	pBAD::nfsA+	no difference	0.57763	0.05133	11.254	2e-16	***
	ev+	pBAD::nfsB+	no difference	0.28029	0.05133	5.461	5.92e-08	***
	pBAD::nfsA+	pBAD::nfsB+	no difference	-0.29734	0.05133	-5.793	1.15e-08	***
	pBAD::nfsA-	pBAD::nfsA+	no difference	0.47132	0.05133	9.183	2e-16	***
	pBAD::nfsB-	pBAD::nfsB+	no difference	0.22896	0.05133	4.461	8.17e-06	***

## Sheet: Fig 3C
time_h	strain	biol_rep	n	survival	cfu_ml
0	DELnfsA_DELnfsB	1	1	1	3710000
2	DELnfsA_DELnfsB	1	2	0.882749	3275000
4	DELnfsA_DELnfsB	1	2	1.36388	5060000
8	DELnfsA_DELnfsB	1	2	3.59838	13350000
24	DELnfsA_DELnfsB	1	2	122.911	456000000
0	wt	1	1	1	3310000
2	wt	1	1	0.21148	700000
4	wt	1	2	0.0495468	164000
8	wt	1	1	1.81269e-05	60
24	wt	1	1	0	0
0	DELnfsA	1	1	1	3030000
2	DELnfsA	1	2	0.425743	1290000
4	DELnfsA	1	1	0.00990099	30000
8	DELnfsA	1	1	0.00029703	900
24	DELnfsA	1	1	0.000339934	1030
0	DELnfsB	1	1	1	2710000
2	DELnfsB	1	2	0.483395	1310000
4	DELnfsB	1	1	0.147601	400000
8	DELnfsB	1	1	0.016679	45200
24	DELnfsB	1	1	0.000228782	620
0	DELnfsA_DELnfsB	2	1	1	3950000
2	DELnfsA_DELnfsB	2	2	0.934177	3690000
4	DELnfsA_DELnfsB	2	2	1.22785	4850000
8	DELnfsA_DELnfsB	2	2	3.75949	14850000
24	DELnfsA_DELnfsB	2	2	118.734	469000000
0	wt	2	1	1	3310000
2	wt	2	1	0.23565	780000
4	wt	2	2	0.0444109	147000
8	wt	2	1	0.000314199	1040
24	wt	2	1	0.000259819	860
0	DELnfsA	2	1	1	3340000
2	DELnfsA	2	2	0.558383	1865000
4	DELnfsA	2	1	0.0419162	140000
8	DELnfsA	2	1	0.00302395	10100
24	DELnfsA	2	1	0.00136826	4570
0	DELnfsB	2	1	1	2980000
2	DELnfsB	2	2	0.605705	1805000
4	DELnfsB	2	2	0.36745	1095000
8	DELnfsB	2	1	0.0220134	65600
24	DELnfsB	2	1	0.000842282	2510
0	DELnfsA_DELnfsB	3	1	1	3720000
2	DELnfsA_DELnfsB	3	2	0.943548	3510000
4	DELnfsA_DELnfsB	3	2	1.3414	4990000
8	DELnfsA_DELnfsB	3	2	4.28763	15950000
24	DELnfsA_DELnfsB	3	1	10.7527	40000000
0	wt	3	1	1	2960000
2	wt	3	1	0.260135	770000
4	wt	3	2	0.0633446	187500
8	wt	3	2	0.000341216	1010
24	wt	3	1	8.78378e-05	260
0	DELnfsA	3	1	1	3200000
2	DELnfsA	3	2	0.5125	1640000
4	DELnfsA	3	1	0.0125	40000
8	DELnfsA	3	1	0.00025	800
24	DELnfsA	3	1	0.000153125	490
0	DELnfsB	3	1	1	3880000
2	DELnfsB	3	2	0.541237	2100000
4	DELnfsB	3	1	0.216495	840000
8	DELnfsB	3	1	0.0159278	61800
24	DELnfsB	3	1	0.000293814	1140

## Sheet: Statistics Fig 3C
Figure	Experiment	Statistical test	Response variable	Fixed factor 1	Fixed factor 2	Random factor
Fig 3C	Time-kill	GLMM, post-hoc test	survival	strain	time_h	biol_rep
model equation	lme(data=data, survival ~ strain + time_h, random=~1|biol_rep)
	linear hypothesis for post-hoc test
Species	Group 1	Group 2	Hypothesis	Estimate	Std. Error	z	Adj. P value (FDR)
Eco	wt	DELnfsA	no difference	-0.0584	8.74328	-0.007	0.9947	n.s.
	wt	DELnfsB	no difference	-0.12936	8.74328	-0.015	0.9947	n.s.
	wt	DELnfsA_DELnfsB	no difference	-22.4893	8.74328	-2.572	0.0211	*
	DELnfsB	DELnfsA	no difference	0.07096	8.74328	0.008	0.9947	n.s.
	DELnfsB	DELnfsA_DELnfsB	no difference	-22.3599	8.74328	-2.557	0.0211	*
	DELnfsA_DELnfsB	DELnfsA	no difference	22.4309	8.74328	2.566	0.0211	*

## Sheet: Fig 3D
time_h	strain	biol_rep	induction	treatment	n	survival	cfu_ml
0	ev	1	-	ev-	1	1	3100000
0	ev	2	-	ev-	1	1	3610000
0	ev	3	-	ev-	1	1	2700000
0	ev	5	-	ev-	1	1	3160000
0	ev	6	-	ev-	1	1	4070000
0	ev	4	-	ev-	1	1	4220000
0	nfsA	1	-	nfsA-	1	1	1960000
0	nfsA	2	-	nfsA-	1	1	1740000
0	nfsA	3	-	nfsA-	1	1	3290000
0	nfsA-nfsB	1	-	nfsA-nfsB-	1	1	3070000
0	nfsA-nfsB	2	-	nfsA-nfsB-	1	1	3930000
0	nfsA-nfsB	3	-	nfsA-nfsB-	1	1	3270000
0	nfsB	2	-	nfsB-	1	1	3930000
0	nfsB	1	-	nfsB-	1	1	3570000
0	nfsB	3	-	nfsB-	1	1	3370000
2	ev	1	-	ev-	2	0.417742	1295000
2	ev	3	-	ev-	1	0.337037	910000
2	ev	2	-	ev-	2	0.278393	1005000
2	ev	5	-	ev-	2	0.547374	1.7297e+06
2	ev	6	-	ev-	2	0.334839	1.3628e+06
2	ev	4	-	ev-	1	0.150959	637047
2	nfsA	1	-	nfsA-	2	0.0334694	65600
2	nfsA	2	-	nfsA-	2	0.0249713	43450
2	nfsA	3	-	nfsA-	1	0.00173252	5700
2	nfsA-nfsB	1	-	nfsA-nfsB-	2	0.00338841	10402.4
2	nfsA-nfsB	2	-	nfsA-nfsB-	1	0.0135424	53221.6
2	nfsA-nfsB	3	-	nfsA-nfsB-	2	0.081132	265302
2	nfsB	2	-	nfsB-	2	0.0391858	154000
2	nfsB	1	-	nfsB-	2	0.22381	799000
2	nfsB	3	-	nfsB-	2	0.214837	724000
4	ev	1	-	ev-	2	0.0920968	285500
4	ev	3	-	ev-	2	0.105741	285500
4	ev	2	-	ev-	2	0.0822715	297000
4	ev	5	-	ev-	2	0.120202	379838
4	ev	6	-	ev-	2	0.123093	500988
4	ev	4	-	ev-	1	0.0368142	155356
4	nfsA	1	-	nfsA-	2	0.00818878	16050
4	nfsA	3	-	nfsA-	1	0.000206687	680
4	nfsA	2	-	nfsA-	2	0.0075	13050
4	nfsA-nfsB	1	-	nfsA-nfsB-	1	0.000789246	2422.98
4	nfsA-nfsB	2	-	nfsA-nfsB-	1	0.00362668	14252.8
4	nfsA-nfsB	3	-	nfsA-nfsB-	2	0.0133811	43756.2
4	nfsB	2	-	nfsB-	2	0.00522901	20550
4	nfsB	1	-	nfsB-	1	0.0383754	137000
4	nfsB	3	-	nfsB-	2	0.0234125	78900
8	ev	1	-	ev-	2	0.000458065	1420
8	ev	3	-	ev-	2	0.000603704	1630
8	ev	2	-	ev-	2	0.00200831	7250
8	ev	5	-	ev-	1	0.000460727	1455.9
8	ev	6	-	ev-	2	0.0020015	8146.09
8	ev	4	-	ev-	1	0.000607856	2565.15
8	nfsA	1	-	nfsA-	1	0.000163265	320
8	nfsA	3	-	nfsA-	1	2.43161e-05	80
8	nfsA	2	-	nfsA-	1	4.5977e-05	80
8	nfsA-nfsB	1	-	nfsA-nfsB-	1	6.77476e-05	207.985
8	nfsA-nfsB	2	-	nfsA-nfsB-	1	0	0
8	nfsA-nfsB	3	-	nfsA-nfsB-	1	0.000381624	1247.91
8	nfsB	1	-	nfsB-	2	0.000294118	1050
8	nfsB	2	-	nfsB-	1	5.08906e-06	20
8	nfsB	3	-	nfsB-	1	8.90208e-05	300
0	ev	1	+	ev+	1	1	3100000
0	ev	2	+	ev+	1	1	3610000
0	ev	3	+	ev+	1	1	2700000
0	ev	5	+	ev+	1	1	3160000
0	ev	4	+	ev+	1	1	4220000
0	ev	6	+	ev+	1	1	4070000
0	nfsA	1	+	nfsA+	1	1	1960000
0	nfsA	3	+	nfsA+	1	1	3290000
0	nfsA	2	+	nfsA+	1	1	1740000
0	nfsA-nfsB	1	+	nfsA-nfsB+	1	1	3070000
0	nfsA-nfsB	2	+	nfsA-nfsB+	1	1	3930000
0	nfsA-nfsB	3	+	nfsA-nfsB+	1	1	3270000
0	nfsB	2	+	nfsB+	1	1	3930000
0	nfsB	3	+	nfsB+	1	1	3370000
0	nfsB	1	+	nfsB+	1	1	3570000
2	ev	1	+	ev+	2	0.340323	1055000
2	ev	3	+	ev+	1	0.325926	880000
2	ev	2	+	ev+	2	0.328255	1185000
2	ev	5	+	ev+	2	0.477029	1.50741e+06
2	ev	6	+	ev+	2	0.354786	1.44398e+06
2	ev	4	+	ev+	2	0.162688	686544
2	nfsA	1	+	nfsA+	2	0.0384949	75450
2	nfsA	3	+	nfsA+	1	0.00203647	6700
2	nfsA	2	+	nfsA+	2	0.0257471	44800
2	nfsA-nfsB	1	+	nfsA-nfsB+	1	0.00264953	8134.05
2	nfsA-nfsB	2	+	nfsA-nfsB+	2	0.0199378	78355.5
2	nfsA-nfsB	3	+	nfsA-nfsB+	2	0.0674357	220515
2	nfsB	2	+	nfsB+	2	0.0979644	385000
2	nfsB	1	+	nfsB+	2	0.244258	872000
2	nfsB	3	+	nfsB+	2	0.23368	787500
4	ev	1	+	ev+	2	0.0940323	291500
4	ev	3	+	ev+	2	0.107407	290000
4	ev	2	+	ev+	2	0.0797784	288000
4	ev	5	+	ev+	2	0.115894	366226
4	ev	6	+	ev+	2	0.11794	480015
4	ev	4	+	ev+	2	0.047384	199960
4	nfsA	1	+	nfsA+	2	0.00668367	13100
4	nfsA	3	+	nfsA+	2	0.000285714	940
4	nfsA	2	+	nfsA+	1	0.00672414	11700
4	nfsA-nfsB	2	+	nfsA-nfsB+	1	0.00331707	13036.1
4	nfsA-nfsB	1	+	nfsA-nfsB+	1	0.000575767	1767.61
4	nfsA-nfsB	3	+	nfsA-nfsB+	2	0.00964548	31540.7
4	nfsB	2	+	nfsB+	2	0.00354962	13950
4	nfsB	1	+	nfsB+	1	0.0254902	91000
4	nfsB	3	+	nfsB+	2	0.0203858	68700
8	ev	1	+	ev+	2	0.000296774	920
8	ev	3	+	ev+	2	0.000374074	1010
8	ev	2	+	ev+	3	0.00194645	7026.67
8	ev	5	+	ev+	1	0.00140264	4432.34
8	ev	6	+	ev+	1	0.000594014	2417.64
8	ev	4	+	ev+	1	0.000620642	2619.11
8	nfsA	1	+	nfsA+	1	1.02041e-05	20
8	nfsA	3	+	nfsA+	1	3.64742e-05	120
8	nfsA	2	+	nfsA+	2	0.00066092	1150
8	nfsA-nfsB	2	+	nfsA-nfsB+	1	1.70882e-05	67.1566
8	nfsA-nfsB	1	+	nfsA-nfsB+	1	0	0
8	nfsA-nfsB	3	+	nfsA-nfsB+	1	0.000246446	805.879
8	nfsB	2	+	nfsB+	1	0	0
8	nfsB	1	+	nfsB+	1	1.68067e-05	60
8	nfsB	3	+	nfsB+	1	6.52819e-05	220

[truncated: 11 more sheets: Statistics Fig 3D, Fig 4, Fig 5B, Fig 5C, Fig 5D, Fig 5E, Fig 6AB, S1AB Fig, S2AB Fig, Fig 6C, S1C Fig, S2C Fig, Fig 6D, S1D Fig, S2D Fig, Proteomics E. coli, Proteomics S. enterica]
