# Supplementary material for: Molecular mechanisms of collateral sensitivity to the antibiotic nitrofurantoin
Source: PLoS Biol. 2020 Jan 27;18(1):e3000612. doi: 10.1371/journal.pbio.3000612 (PMC7004380; doi:10.1371/journal.pbio.3000612)
Supplement: S1 Table — (XLSX) [file pbio.3000612.s006.xlsx]

## Sheet: S1 Table
Species	Target	qRT-PCR forward primer	qRT-PCR reverse primer
E. coli	nfsA	GCGGAGTTCTGGGTGTTCT	GCCATCATTGCCGTATCAAC
E. coli	nfsB	CCAGCACGGAAGAAGGTAAA	TTTGCACAGAACACCACGAC
E. coli	cysG	TTGTCGGCGGTGGTGATGTC	ATGCGGTGAACTGTGGAATAAACG
E. coli	hcaT	GCTGCTCGGCTTTCTCATCC	CCAACCACGCAGACCAACC
E. coli	sulA	ACAGCAACTCGGTCAGCAAT	CCCAGATGCCTGAACCCATT
S. enterica	mdaA (nfsA)	GCCGCTGAGTTCTGGGTATT	TATCGACGACACCGAGCAAC
S. enterica	nfnB (nfsB)	GTGCTCGACGCTGAATTTGG	CGTCAGTGTGGTTTCAAGCG
S. enterica	cysG	CCACAGGAGGAAATCAACCA	CGTACCACGCGTTTACCTTT
S. enterica	hcaT	ACGATTACCAGGCGATTCTG	CGCTGGGACGTAACAACATAC
