# Supplementary material for: Molecular mechanisms of collateral sensitivity to the antibiotic nitrofurantoin
Source: PLoS Biol. 2020 Jan 27;18(1):e3000612. doi: 10.1371/journal.pbio.3000612 (PMC7004380; doi:10.1371/journal.pbio.3000612)
Supplement: S2 Table — (XLSX) [file pbio.3000612.s007.xlsx]

## Sheet: S2 Table
Species	Chromosome genetic changes	Plasmids	Strain ID	Description	Source	Comment on manipulation
E. coli			DA5438	wild type MG1655	lab collection
S. enterica			DA6192	wild type LT2	lab collection
E. coli	Plon::IS186		DA19163	CS mutant 1	Linkevicius, Sandegren & Andersson 2013, PMID: 23843301
E. coli	spoT S305P (FRT)		DA28438	CS mutant 2	Thulin, Sundqvist & Andersson 2015, PMID: 25583718
S. enterica	hemL T297P		DA10886	CS mutant 3	Pränting & Andersson 2010, PMID: 20233778
E. coli		pSIM5-Tet	DA24100	wild type with lambda red plasmid	Koskiniemi et al. 2011, PMID: 21507083
E. coli	ΔnfsA		DA62878	ΔnfsA (scar-free)	this study	overlapp with ybjC and overlapp with rimKp, leave behind first 9 codons and last 30 codons of nfsA
E. coli	ΔnfsB		DA64991	ΔnfsB (scar-free)	this study
E. coli	ΔnfsA_ΔnfsB		DA65117	double mutant ΔnfsA ΔnfsB, ΔnfsB transduced into DA62878	this study
E. coli		pBAD18	DA15051	cloning strain DH5alpha with pBAD18	Glenn Björk, Umeå, Sweden
E. coli		pBAD18	DA62766	wild type, empty vector	this study
E. coli		pBAD18::nfsA	DA62722	wild type, overexpression of nfsA	this study
E. coli		pBAD18::nfsB	DA62724	wild type, overexpression of nfsB	this study
E. coli		pBAD18::nfsA-nfsB	DA67180	wild type, overexpression of nfsA and nfsB	this study
E. coli	ΔnfsA	pBAD18	DA63398	ΔnfsA, empty vector	this study
E. coli	ΔnfsA	pBAD18::nfsA	DA63393	ΔnfsA, overexpression of nfsA	this study
E. coli	ΔnfsA	pBAD18::nfsB	DA63395	ΔnfsA, overexpression of nfsB	this study
E. coli	ΔnfsA	pBAD18::nfsA-nfsB	DA67185	ΔnfsB, overexpression of nfsA and nfsB	this study
E. coli	ΔnfsB	pBAD18	DA63415	ΔnfsB, empty vector	this study
E. coli	ΔnfsB	pBAD18::nfsA	DA63412	ΔnfsB, overexpression of nfsA	this study
E. coli	ΔnfsB	pBAD18::nfsB	DA63414	ΔnfsB, overexpression of nfsB	this study
E. coli	ΔnfsB	pBAD18::nfsA-nfsB	DA67187	ΔnfsB, overexpression of nfsA and nfsB	this study
S. enterica		pBAD18	DA67181	wild type, empty vector	this study
S. enterica		pBAD18::mdaA	DA67171	wild type, overexpression of nfsA-homolog (mdaA)	this study
S. enterica		pBAD18::nfnB	DA67173	wild type, overexpression of nfsB-homolog (nfnB)	this study
S. enterica		pBAD::mdaA-nfnB	DA67190	wild type, overexpression of mdaA and nfnB	this study
S. enterica		pSIM5-Tet	DA27238	wildtype with lambda red plasmid	lab collection
S. enterica	hisA::Acatsac1		DA35728	template strain for Acatsac1 cassette	Näsvall, Knöppel & Andersson 2017, PMID: 27899661
S. enterica	hisA::Atox1		DA56881	template strain for Atox1 cassette	lab collection
E. coli	ΔmarA		DA64988	ΔmarA (scar-free)	this study	deleted intergenic space before marB also to preserve operon architecture
E. coli	ΔmprA		DA66556	ΔmprA (scar-free)	this study
E. coli	oxyR::Acatsac1		DA66525	oxyR::Acatsac1 (swap)	this study	open reading frame of oxyR replaced for Acatsac1 cassette
E. coli	Δrob		DA66554	Δrob (scar-free)	this study
E. coli	ΔsoxS		DA64989	ΔsoxS (scar-free)	this study
E. coli	ΔsdsN137		DA64990	ΔsdsN137 (scar-free)	this study
E. coli	P(lon)::IS186 ΔmarA		DA65103	ΔmarA transduced into CS mutant 1	this study
E. coli	P(lon)::IS186 ΔmprA		DA66551	ΔmprA transduced into CS mutant 1	this study
E. coli	P(lon)::IS186 oxyR::Acatsac1		DA66524	oxyR::Acatsac1 transduced into CS mutant 1	this study
E. coli	P(lon)::IS186 Δrob		DA66549	Δrob transduced into CS mutant 1	this study
E. coli	P(lon)::IS186 ΔsoxS		DA65105	ΔsoxS transduced into CS mutant 1	this study
E. coli	P(lon)::IS186 ΔsdsN		DA65107	ΔsdsN transduced into CS mutant 1	this study
E. coli	spoT S305P(FRT) ΔmarA		DA65111	ΔmarA transduced into CS mutant 2	this study
E. coli	spoT S305P(FRT) ΔmprA		DA66574	ΔmprA transduced into CS mutant 2	this study
E. coli	spoT S305P(FRT) oxyR::Acatsac1		DA66522	oxyR::Acsatsac1 transduced into CS mutant 2	this study
E. coli	spoT S305P(FRT) Δrob		DA66571	Δrob transduced into CS mutant 2	this study
E. coli	spoT S305P(FRT) ΔsoxS		DA65113	ΔsoxS transduced into CS mutant 2	this study
E. coli	spoT S305P(FRT) ΔsdsN		DA65115	ΔsdsN transduced into CS mutant 2	this study
E. coli	ΔsulA		DA65725	ΔsulA (scar-free)	this study	deleted sulAp also
E. coli	lexA1(Ind-) malF::Tn10		DA65662	SOS response deficient strain SK1382	Aertsen et al. 2004, PMID: 15342583
E. coli	P(lon)::IS186 ΔsulA		DA65723	ΔsulA transduced into CS mutant 1	this study
E. coli	lexA1(Ind-) malF::Tn10		DA65911	lexA(Ind-) transduced into wildtype	this study
E. coli	P(lon)::IS186 lexA1(Ind-) malF::Tn10		DA65909	lexA(Ind-) transduced into CS mutant 1	this study
E. coli	P(lon)::IS186 malF::Tn10		DA65910	resistance marker transduced into CS mutant 1	this study
E. coli	malF::Tn10		DA65913	resistance marker transduced into wildtype	this study
S. enterica	ΔemrR		DA66586	ΔemrR (scar-free)	this study
S. enterica	ΔmarA		DA65954	ΔmarA (scar-free)	this study	deleted intergenic space before marB also to preserve operon architecture
S. enterica	dup[argH-ΔoxyR-intergenic after argH]::Atox1		DA66670	forced duplication of ΔoxyR with Atox1 cassette	this study
S. enterica	Δrob		DA66583	Δrob (scar-free)	this study
S. enterica	ΔsoxS		DA65958	ΔsoxS (scar-free)	this study	overlapp with yjcC, leave behind first 9 codons and last 11 codons of soxS
S. enterica	hemL T297P ΔemrR		DA66579	ΔemrR transduced into CS mutant 3	this study
S. enterica	hemL T297P ΔmarA		DA65952	ΔmarA transduced into CS mutant 3	this study
S. enterica	hemL T297P dup[ΔoxyR]::Atox1		DA66672	dup[ΔoxyR]::Atox1 transduced into CS mutant 3	this study
S. enterica	hemL T297P Δrob		DA66578	Δrob transduced into CS mutant 3	this study
S. enterica	hemL T297P ΔsoxS		DA65956	ΔsoxS transduced into CS mutant 3	this study
