# Supplementary material for: Molecular mechanisms of collateral sensitivity to the antibiotic nitrofurantoin
Source: PLoS Biol. 2020 Jan 27;18(1):e3000612. doi: 10.1371/journal.pbio.3000612 (PMC7004380; doi:10.1371/journal.pbio.3000612)
Supplement: S3 Table — (XLSX) [file pbio.3000612.s008.xlsx]

## Sheet: S3 Table
Oligo	Sequence	Species	Construction	Description
A-BAD-f	ACTGTgaattcAGGAGGTAAATAATGACGCCAACCATTGAAC	E. coli	nfsA insert	cloning
A-BAD-r	ACTGTtctagaTCGACGTGGCGGTTTTAG	E. coli	nfsA insert	cloning
B-BAD-f	ACTGTgaattcAGGAGGTAAATAATGGATATCATTTCTGTCGCC	E. coli	nfsB insert	cloning
B-BAD-r	ACTGTtctagaTTACACTTCGGTTAAGGTGATG	E. coli	nfsB insert	cloning
177_nfsB-BAD-f2	ACTGTtctagaAGGAGGTAAATAATGGATATCATTTCTGTCGCC	E. coli	nfsB insert for double	cloning
178_nfsB-BAD-r2	ACTGTaagcttTTACACTTCGGTTAAGGTGATG	E. coli	nfsB insert for double	cloning
179_mdaA-BAD-f	ACTGTgaattcAGGAGGTAAATAATGAGTCCGACCATTGAACTTC	S. enterica	mdaA insert	cloning
180_mdaA-BAD-r	ACTGTtctagaCAGGTTTTAGCGCGTCGC	S. enterica	mdaA insert	cloning
181_nfnB-BAD-f	ACTGTgaattcAGGAGGTAAATAATGGATATCGTTTCTGTCGCC	S. enterica	nfnB insert	cloning
182_nfnB-BAD-r	ACTGTtctagaAGGGGATTAAACTTCCGTCAG	S. enterica	nfnB insert	cloning
183_nfnB-BAD-f2	ACTGTtctagaAGGAGGTAAATA ATGGATATCGTTTCTGTCGCC	S. enterica	nfnB insert for double	cloning
184_nfnB-BAD-r2	ACTGTaagcttAGGGGATTAAACTTCCGTCAG	S. enterica	nfnB insert for double	cloning
nfsA_p1	AGAGAAAAAGATAATGACGCCAACCATTGAACTTATTTGTGTGTAGGCTGGAGCTGCTTC	E. coli	ΔnfsA	lambda red recombination 1 (cassette insertion)
nfsA_p2	GGCTTTCTTTAATGATTGTTCGGCGGATATGATCGCTCCACATATGAATATCCTCCTTAGTTCC	E. coli	ΔnfsA	lambda red recombination 1 (cassette insertion)
cs_nfsA_lag	GGCTTTCTTTAATGATTGTTCGGCGGATATGATCGCTCCAACAAATAAGTTCAATGGTTGGCGTCATTATCTTTTTCTCT	E. coli	ΔnfsA	lambda red recombination 2 (cassette removal)
52_nfsB_p1	CTGAGAGGAAATAGCCGGGCAGATGCCCGGCAAGAGAGAAGTGTAGGCTGGAGCTGCTTC	E. coli	ΔnfsB	lambda red recombination 1 (cassette insertion)
53_nfsB_p2	AATCTGCTGGCACGCAAAATTACTTTCACATGGAGTCTTTCATATGAATATCCTCCTTAGTTCC	E. coli	ΔnfsB	lambda red recombination 1 (cassette insertion)
cs_nfsB_lag2	GTTGAACCTTGTAATCTGCTGGCACGCAAAATTACTTTCACATGGAGTCTTTTTCTCTCTTGCCGGGCATCTGCCCGGCTATTTCCTCTCAG	E. coli	ΔnfsB	lambda red recombination 2 (cassette removal)
75_nfsB_dup_F	ATCGACGTTTAATCCGCCAGCGAGAACCAGCGTCGCCAGAGTGTAGGCTGGAGCTGCTTC	E. coli	ΔnfsB	lambda red recombination 3 (forced duplication of construct)
76_nfsB_dup_R	GCGCGATTCTGGTCGGCATTTTGATGATCTCGCTGCTGATCATATGAATATCCTCCTTAGTTCC	E. coli	ΔnfsB	lambda red recombination 3 (forced duplication of construct)
35_marA_p1	CTTAAGAAAGTCCTGCCGTAAACAAAAAAGAGGTATGACGGTGTAGGCTGGAGCTGCTTC	E. coli	ΔmarA	lambda red recombination 1 (cassette insertion)
36_marA_p2	GAATAAGCGCAGCTGCTATTGCGGATGAAAGTGGTTTCATCATATGAATATCCTCCTTAGTTCC	E. coli	ΔmarA	lambda red recombination 1 (cassette insertion)
37_cs_marA	CTTAAGAAAGTCCTGCCGTAAACAAAAAAGAGGTATGACGATGAAACCACTTTCATCCGCAATAGCAGCTGCGCTTATTC	E. coli	ΔmarA	lambda red recombination 2 (cassette removal)
38_marA_dupF	GATTAAAGCGCTCCAGATTACCAGCGACATCACCGCCGGAGTGTAGGCTGGAGCTGCTTC	E. coli	ΔmarA	lambda red recombination 3 (forced duplication of construct)
39_marA_dupR	GGTTCAAGTTTTGTTCAATGCGATGCAAGGCTAGCTAAAGCATATGAATATCCTCCTTAGTTCC	E. coli	ΔmarA	lambda red recombination 3 (forced duplication of construct)
40_soxS_p1	AGCAATTACCCGCGCGGGAGTTAACGCGCGGGCAATAAAAGTGTAGGCTGGAGCTGCTTC	E. coli	ΔsoxS	lambda red recombination 1 (cassette insertion)
41_soxS_p2	AGATGAATTAACGAACTGAACACTGAAAAGAGGCAGATTTCATATGAATATCCTCCTTAGTTCC	E. coli	ΔsoxS	lambda red recombination 1 (cassette insertion)
42_cs_soxS	AGATGAATTAACGAACTGAACACTGAAAAGAGGCAGATTTTTTTATTGCCCGCGCGTTAACTCCCGCGCGGGTAATTGCT	E. coli	ΔsoxS	lambda red recombination 2 (cassette removal)
43_soxS_dup_F	GTCAACACACCTCATTCGAGCACGTGGTGGAGGTTCCGGTGTGTAGGCTGGAGCTGCTTC	E. coli	ΔsoxS	lambda red recombination 3 (forced duplication of construct)
44_soxS_dup_R	CAGATCGCGGAAGACATTATCAATAACATAATCAGTTATCCATATGAATATCCTCCTTAGTTCC	E. coli	ΔsoxS	lambda red recombination 3 (forced duplication of construct)
45_sdsN_p1	TTCAAACTATCACATAAATAAGATTTATATATAATTTATATTGTGTAGGCTGGAGCTGCTTC	E. coli	ΔsdsN	lambda red recombination 1 (cassette insertion)
46_sdsN_p2	CCCGCCAGTTCCTCGAGAAGTTTCTGCTGCAATAATAAGAACATATGAATATCCTCCTTAGTTCC	E. coli	ΔsdsN	lambda red recombination 1 (cassette insertion)
47_cs_sdsN	TTCAAACTATCACATAAATAAGATTTATATATAATTTATATTTTCTTATTATTGCAGCAGAAACTTCTCGAGGAACTGGC	E. coli	ΔsdsN	lambda red recombination 2 (cassette removal)
50_sdsN_dup_F	AGCAGATTTATGCTGCGTAGCAACGTGGTTTTGCCGGAACGTGTAGGCTGGAGCTGCTTC	E. coli	ΔsdsN	lambda red recombination 3 (forced duplication of construct)
51_sdsN_dup_R	CAGTTACTGGTGCGCGAAAGTCTGATGGCTCTGATGCGTTCATATGAATATCCTCCTTAGTTCC	E. coli	ΔsdsN	lambda red recombination 3 (forced duplication of construct)
54_sulA_p1	TGGGCGACAAAAAAAGTTCCAGGATTAATCCTAAATTTACGTGTAGGCTGGAGCTGCTTC	E. coli	ΔsulA	lambda red recombination 1 (cassette insertion)
55_sulA_p2	CCAACGACAAAATTTGCGAGGCTCTTTCCGAAAATAGGGTCATATGAATATCCTCCTTAGTTCC	E. coli	ΔsulA	lambda red recombination 1 (cassette insertion)
56_cs_sulA	CCAACGACAAAATTTGCGAGGCTCTTTCCGAAAATAGGGTGTAAATTTAGGATTAATCCTGGAACTTTTTTTGTCGCCCA	E. coli	ΔsulA	lambda red recombination 2 (cassette removal)
59_sulA_dup_F	GCAAAAATGTGTTGGTTGCGACTGCGGCAGCAAAACAGTCGTGTAGGCTGGAGCTGCTTC	E. coli	ΔsulA	lambda red recombination 3 (forced duplication of construct)
60_sulA_dup_R	GGTTAACCCGTATGTTGGCTTTGAAATGGGTTACGACTGGCATATGAATATCCTCCTTAGTTCC	E. coli	ΔsulA	lambda red recombination 3 (forced duplication of construct)
61_marA_p1x	TAAGTAACAGACCCGGCAGGGCGGGAAACAGCATTTTCATGTGTAGGCTGGAGCTGCTTC	S. enterica	ΔmarA	lambda red recombination 1 (cassette insertion)
62_marA_p2x	CTCAAGAAAATTCTGCCGTAGACAAAAAAGAGGTATGACGCATATGAATATCCTCCTTAGTTCC	S. enterica	ΔmarA	lambda red recombination 1 (cassette insertion)
63_cs_marA_x	CTCAAGAAAATTCTGCCGTAGACAAAAAAGAGGTATGACGATGAAAATGCTGTTTCCCGCCCTGCCGGGTCTGTTACTTA	S. enterica	ΔmarA	lambda red recombination 2 (cassette removal)
66_marA_dup_Fx	CAGGTTATAGGTTGTAGAGGATATTAACTTGCACACTGGCGTGTAGGCTGGAGCTGCTTC	S. enterica	ΔmarA	lambda red recombination 3 (forced duplication of construct)
67_marA_dup_Rx	GCCAAGTATAGTGGCGACAAAAGCCAGATAAAGCAGCGACCATATGAATATCCTCCTTAGTTCC	S. enterica	ΔmarA	lambda red recombination 3 (forced duplication of construct)
68_soxS_p1x	AGACGCCCTACAGGCGGTGACGGTAATCGCTGGGAGTGCGGTGTAGGCTGGAGCTGCTTC	S. enterica	ΔsoxS	lambda red recombination 1 (cassette insertion)
69_soxS_p2x	AAGAGGCAACAATATGTCGCATCAGCAGATAATTCAGACCCATATGAATATCCTCCTTAGTTCC	S. enterica	ΔsoxS	lambda red recombination 1 (cassette insertion)
70_cs_soxS_x	AAGAGGCAACAATATGTCGCATCAGCAGATAATTCAGACCCGCACTCCCAGCGATTACCGTCACCGCCTGTAGGGCGTCT	S. enterica	ΔsoxS	lambda red recombination 2 (cassette removal)
73_soxS_dup_Fx	CACCTAAAACTAAAGCGCCGCTAAGGGCGCTTTAGTTTGTGTGTAGGCTGGAGCTGCTTC	S. enterica	ΔsoxS	lambda red recombination 3 (forced duplication of construct)
74_soxS_dup_Rx	CATAAAGATGCGGGTGCGCGGCCAGAAAACCACCTAAATCCATATGAATATCCTCCTTAGTTCC	S. enterica	ΔsoxS	lambda red recombination 3 (forced duplication of construct)
133_oxyR_p1	ACCTATCGCCATGAACTATCGTGGCGATGGAGGATGGATAGTGTAGGCTGGAGCTGCTTC	E. coli	ΔoxyR	lambda red recombination 1 (cassette insertion)
134_oxyR_p2	TCGGGTAGCTGCGTTAAACGGTTTAAACCGCCTGTTTTAACATATGAATATCCTCCTTAGTTCC	E. coli	ΔoxyR	lambda red recombination 1 (cassette insertion)
135_cs_oxyR	TCGGGTAGCTGCGTTAAACGGTTTAAACCGCCTGTTTTAACATATGAATATCCTCCTTAGTTCC	E. coli	ΔoxyR	lambda red recombination 2 (cassette removal)
138_oxyR_dup_F	GTCAGAATGCTTGATAGGGATAATCGTTCATTGCTATTCTGTGTAGGCTGGAGCTGCTTC	E. coli	ΔoxyR	lambda red recombination 3 (forced duplication of construct)
139_oxyR_dup_R	GCGTTGGCGTAACCCTGCTGAGCCGCTTCCTGGCAACGTGCATATGAATATCCTCCTTAGTTCC	E. coli	ΔoxyR	lambda red recombination 3 (forced duplication of construct)
140_rob_p1	GCATCTGGACGCCCCTGCATTAGATGAGCTGCAGCGTTAAGTGTAGGCTGGAGCTGCTTC	E. coli	Δrob	lambda red recombination 1 (cassette insertion)
141_rob_p2	TGATGTCAGGTGCTCGTTGTTGAAAGGATGAGGATATTTTCATATGAATATCCTCCTTAGTTCC	E. coli	Δrob	lambda red recombination 1 (cassette insertion)
142_cs_rob	TGATGTCAGGTGCTCGTTGTTGAAAGGATGAGGATATTTTTTAACGCTGCAGCTCATCTAATGCAGGGGCGTCCAGATGC	E. coli	Δrob	lambda red recombination 2 (cassette removal)
145_rob_dup_F	TGGCGTCTGGCTGGGTCGTTGAAACCGCAGGGGACATCTCGTGTAGGCTGGAGCTGCTTC	E. coli	Δrob	lambda red recombination 3 (forced duplication of construct)
146_rob_dup_R	CGCCTGTTGCTCACCTTTGGCGGTCAGCGGGCTGTCAGACCATATGAATATCCTCCTTAGTTCC	E. coli	Δrob	lambda red recombination 3 (forced duplication of construct)
147_mprA_p1	TCGTTACTATATCGGCTGAAATTAATGAGGTCATACCCAAGTGTAGGCTGGAGCTGCTTC	E. coli	ΔmprA	lambda red recombination 1 (cassette insertion)
148_mprA_p2	TTTTCTTTTATAAATCTGGATTTTTGAGCGAGATGACGCGCATATGAATATCCTCCTTAGTTCC	E. coli	ΔmprA	lambda red recombination 1 (cassette insertion)
149_cs_ mprA	TCGTTACTATATCGGCTGAAATTAATGAGGTCATACCCAACGCGTCATCTCGCTCAAAAATCCAGATTTATAAAAGAAAA	E. coli	ΔmprA	lambda red recombination 2 (cassette removal)
152_ mprA_dup_F	TACATTTACTTTATTTGTCACTGTCGTTACTATATCGGCTGTGTAGGCTGGAGCTGCTTC	E. coli	ΔmprA	lambda red recombination 3 (forced duplication of construct)
153_ mprA_dup_R	TGCAAGGGCACCAACTAACGCTGCGGTAACGCAAAGAGATCATATGAATATCCTCCTTAGTTCC	E. coli	ΔmprA	lambda red recombination 3 (forced duplication of construct)
154_oxyR_p1x	ACCTATCGCCATGAACTATCGTGGCGACGGAGGATGAATAGTGTAGGCTGGAGCTGCTTC	S. enterica	ΔoxyR	lambda red recombination 1 (cassette insertion)
155_oxyR_p2x	TCGGGTTGCGGCGTTGAACGGCTTAAACCGCCTGTTTTAACATATGAATATCCTCCTTAGTTCC	S. enterica	ΔoxyR	lambda red recombination 1 (cassette insertion)
156_cs_oxyRx	TCGGGTTGCGGCGTTGAACGGCTTAAACCGCCTGTTTTAATATTCATCCTCCGTCGCCACGATAGTTCATGGCGATAGGT	S. enterica	ΔoxyR	lambda red recombination 2 (cassette removal)
159_oxyR_dup_Fx	ATCAGAAAGGTTGATAGGGATAATCGTTCATTGCTATGCTGTGTAGGCTGGAGCTGCTTC	S. enterica	ΔoxyR	lambda red recombination 3 (forced duplication of construct)
160_oxyR_dup_Rx	AGGTAATCCGCCAGCTCCGTGGCGTTGGCATACCCCTGTTCATATGAATATCCTCCTTAGTTCC	S. enterica	ΔoxyR	lambda red recombination 3 (forced duplication of construct)
161_rob_p1x	GCATCTGGACGCCCCTGCATTGGATGAGCTACAGCGTTAAGTGTAGGCTGGAGCTGCTTC	S. enterica	Δrob	lambda red recombination 1 (cassette insertion)
162_rob_p2x	TGATATCGGGTGCTCGTTGTTGAAAGGATGGGGATATTTTCATATGAATATCCTCCTTAGTTCC	S. enterica	Δrob	lambda red recombination 1 (cassette insertion)
163_cs_robx	TGATATCGGGTGCTCGTTGTTGAAAGGATGGGGATATTTTTTAACGCTGTAGCTCATCCAATGCAGGGGCGTCCAGATGC	S. enterica	Δrob	lambda red recombination 2 (cassette removal)
166_rob_dup_Fx	TGGCGTCTGGCTGGGTGGTAGAAACCGCAGGGGACGTTTCGTGTAGGCTGGAGCTGCTTC	S. enterica	Δrob	lambda red recombination 3 (forced duplication of construct)
167_rob_dup_Rx	GGCCTGCTGCTCGCCTTTTGCTGTCAGGGGACTGTCCGATCATATGAATATCCTCCTTAGTTCC	S. enterica	Δrob	lambda red recombination 3 (forced duplication of construct)
168_emrR_p1x	TCGTTACTATATCGGCTGAAATTAATGAGGTCATGCCCAAGTGTAGGCTGGAGCTGCTTC	S. enterica	ΔemrR	lambda red recombination 1 (cassette insertion)
169_ emrR_p2x	TTTCCTGTTATTAATCTGGATTTTTGAGCGGGTCGGCGCTCATATGAATATCCTCCTTAGTTCC	S. enterica	ΔemrR	lambda red recombination 1 (cassette insertion)
170_cs_ emrRx	TCGTTACTATATCGGCTGAAATTAATGAGGTCATGCCCAAAGCGCCGACCCGCTCAAAAATCCAGATTAATAACAGGAAA	S. enterica	ΔemrR	lambda red recombination 2 (cassette removal)
173_ emrR_dup_Fx	ACATTTACTTTATTTGTCACTGTCGTTACTATATCGGCTGGTGTAGGCTGGAGCTGCTTC	S. enterica	ΔemrR	lambda red recombination 3 (forced duplication of construct)
174_ emrR_dup_Rx	AACCTCGCCACCAGACCAGTAAATTAAGTAAGGCTACCGTCATATGAATATCCTCCTTAGTTCC	S. enterica	ΔemrR	lambda red recombination 3 (forced duplication of construct)
